# Supplementary material for: Rapid Evolution of the Embryonically Expressed Homeobox Gene LEUTX within Primates
Source: Genome Biol Evol. 2023 May 26;15(6):evad097. doi: 10.1093/gbe/evad097 (PMC10246821; doi:10.1093/gbe/evad097)
Supplement: evad097_Supplementary_Data [file evad097_supplementary_data.zip]

Archive with 2 entries (2 files):
- Lewin et al. Supplementary Tables S1 - S9.xlsx
- Lewin et al. Supplementary Figures S1 - S8.pdf
