# Supplementary material for: Rapid Evolution of the Embryonically Expressed Homeobox Gene LEUTX within Primates
Source: Genome Biol Evol. 2023 May 26;15(6):evad097. doi: 10.1093/gbe/evad097 (PMC10246821; doi:10.1093/gbe/evad097)
Supplement: evad097_Supplementary_Data [file evad097_supplementary_data.zip › Lewin et al. Supplementary Tables S1 - S9.xlsx]

## Sheet: S1 Genomes Used
Species name	Abbreviation	Common name	Assembly
Ateles geoffroyi	Ageo	Black Handed Spider Monkey	AteGeo_v1_BIUU
Ateles hybridus	Ahyb	Brown Spider Monkey	ORGONE_01
Aotus nancymaae	Anan	Ma's Night Monkey	Anan_2.0
Alouatta palliata	Apal	Mantled Howler Monkey	AloPal_v1_BIUU
Colobus angolensis	Cang	Angola colobus	Cang.pa_1.0
Cercocebus atys	Caty	Sooty Mangabey	Caty_1.0
Colobus guereza	Cgue	Mantled guereza	ASM2149845v1
Cebus imitator	Cimi	Panamanian White-faced Capuchin	Cebus_imitator-1.0
Callithrix jacchus	Cjac	White-Tufted-Ear Marmoset	Callithrix_jacchus_cj1700_1.1_
Cheirogaleus medius	Cmed	Lesser dwarf lemur	ASM808673v1
Cercopithecus mona	Cmon	Mona monkey	KIZ_CMon_1.0
Chlorocebus sabaeus	Csab	Green monkey	Vero_WHO_p1.0
Carlito syrichta	Csyr	Philippine Tarsier	Tarsius_syrichta-2.0.1
Gorilla gorilla	Ggor	Western Lowland Gorilla	Kamilah_GGO_v0
Hoolock leuconedys	Hleu	Eastern hoolock gibbon	ASM2374817v1
Hylobates moloch	Hmol	Silvery Gibbon	HMol_V2
Hylobates pileatus	Hpil	Pileated gibbon	ASM2149846v1
Homo sapiens	Hsap	Human	GRCh38.p14
Lemur catta	Lcat	Ring-tailed lemur	mLemCat1.pri
Macaca arctoides	Marc	stump-tailed macaque	Marc_1.0
Macaca fascicularis	Mfas	Crab-Eating Macaque	MFA1912RKSv2
Macaca fuscata	Mfus	Japanese Macaque	macFus_1.0
Mandrillus leucophaeus	Mleu	Drill	Mleu.le_1.0
Macaca mulatta	Mmul	Rhesus Monkey	Mmul_10
Microcebus murinus	Mmur	Gray mouse lemur	Mmur_3.0
Macaca nigra	Mnig	Celebes crested macaque	mMacNir1.1
Mandrillus sphinx	Msph	Mandrill	BGI_mandrill_1.0
Macaca thibetana	Mthi	Tibetan macaque	ASM2454274v1
Nycticebus bengalensis	Nben	Bengal slow loris	ASM2389825v1
Nasalis larvatus	Nlar	Proboscis Monkey	Charlie1.0
Nomascus leucogenys	Nleu	Northern White-Cheeked Gibbon	Asia_NLE_v1
Nomascus siki	Nsik	Southern white-cheeked gibbon	ASM2378306v1
Otolemur garnettii	Ogar	Northern greater galago	OtoGar3
Pongo abelii	Pabe	Orangutan	Susie_PABv2
Papio anubis	Panu	Olive Baboon	Panubis1.0
Propithecus coquereli	Pcoq	Coquerel's sifaka	Pcoq_1.0
Plecturocebus donacophilus	Pdon	White-eared titi monkey	CalDon_v1_BIUU
Pygathrix nemaeus	Pnem	Red Shanked Douc Langur	PygNem_v1_BIUU
Pan paniscus	Ppan	Pygmy Chimpanzee	Mhudiblu_PPA_v0
Pithecia pithecia	Ppit	White-Faced Saki	PitPit_v1_BIUU
Prolemur simus	Psim	greater bamboo lemur	Prosim_1.0
Piliocolobus tephrosceles	Ptep	Ugandan Red Colobus	ASM277652v4
Pan troglodytes	Ptro	Chimpanzee	Clint_PTRv2
Rhinopithecus bieti	Rbie	Black-and-white snub-nosed monkey	ASM169854v1
Rhinopithecus roxellana	Rrox	Golden Snub-Nosed Monkey	ASM756505v1
Sapajus apella	Sape	Tufted Capuchin	GSC_monkey_1.0
Saimiri boliviensis	Sbol	Bolivian Squirrel Mokey	BCM_Sbol_2.0
Semnopithecus entellus	Sent	Hanuman Langur	SemEnt_v1_BIUU
Saguinus imperator	Simp	Emperor tamarin	SagImp_v1_BIUU
Saguinus midas	Smid	gold-handed tamarin	ASM2149847v1
Symphalangus syndactylus	Ssyn	siamang	ASM2376113v1
Trachypithecus francoisi	Tfra	Francois’s Langur	Tfra_2.0
Theropithecus gelada	Tgel	Gelada	Tgel_1.0

## Sheet: S2 Pairwise diffs. LEUTX HDs
	Ogar	Nben1	Lcat1	Lcat2	Psim	Pcoq	Cmed	Mmur2	Mmur6	Csyr	Pdon	Ppit	Apal	Ahyb	Ageo	Sape	Sbol	Anan	Cjac	Smid	Simp	Pabe	Ggor	Hsap	Ptro	Ppan	Hleu	Nsik	Nleu	Ssyn	Hmol	Hpil	Ptep	Cang	Cgue	Tfra	Sent	Pnem	Nlar	Rbie	Rrox	Cmon	Csab	Tgel	Panu	Caty	Mleu	Msph	Mnig
Ogar
Nben1	8
Lcat1	28	30
Lcat2	28	30	2
Psim	28	30	1	1
Pcoq	29	28	11	10	10
Cmed	28	28	15	14	14	11
Mmur2	31	31	18	17	17	13	13
Mmur6	31	31	18	17	17	14	14	3
Csyr	29	27	26	26	26	24	25	29	29
Pdon	32	33	35	35	35	33	33	37	36	26
Ppit	31	32	31	31	31	29	30	35	35	24	6
Apal	31	34	33	33	33	31	31	36	36	25	5	5
Ahyb	31	34	31	31	31	29	31	36	36	25	9	6	5
Ageo	31	34	31	31	31	29	31	36	36	25	9	6	5	0
Sape	32	36	33	33	33	32	32	34	34	25	8	7	6	8	8
Sbol	31	34	30	30	30	33	32	34	34	25	13	13	11	15	15	14
Anan	33	34	32	32	32	30	32	37	37	26	6	6	6	7	7	7	13
Cjac	33	34	35	35	35	33	34	39	39	27	10	11	10	11	11	11	16	9
Smid	30	31	33	33	33	31	31	36	36	24	8	11	9	10	10	10	15	9	5
Simp	30	31	33	33	33	31	31	36	36	24	8	11	9	10	10	10	15	9	5	0
Pabe	33	31	31	32	32	28	31	33	33	25	20	20	20	16	16	22	22	20	19	18	18
Ggor	32	31	32	33	33	30	32	35	35	27	19	19	19	17	17	21	20	19	16	17	17	6
Hsap	32	31	31	32	32	29	31	34	34	26	19	19	19	17	17	21	20	19	16	17	17	5	1
Ptro	32	31	31	32	32	29	31	34	34	26	19	19	19	17	17	21	20	19	16	17	17	5	1	0
Ppan	32	31	31	32	32	29	31	34	34	26	19	19	19	17	17	21	20	19	16	17	17	5	1	0	0
Hleu	32	31	33	33	33	28	31	33	33	26	20	21	19	19	19	22	21	21	20	18	18	7	7	6	6	6
Nsik	32	31	33	33	33	28	31	33	33	26	20	21	19	19	19	22	21	21	20	18	18	7	7	6	6	6	0
Nleu	32	31	33	33	33	28	31	33	33	26	20	21	19	19	19	22	21	21	20	18	18	7	7	6	6	6	0	0
Ssyn	33	31	32	33	33	28	31	33	33	26	19	20	18	18	18	21	21	20	19	17	17	5	6	5	5	5	2	2	2
Hmol	33	31	33	33	33	28	31	33	33	26	19	20	18	18	18	21	21	20	19	17	17	6	7	6	6	6	1	1	1	1
Hpil	33	31	33	33	33	28	31	33	33	26	19	20	19	18	18	21	21	20	19	17	17	6	7	6	6	6	2	2	2	2	1
Ptep	35	33	32	33	33	30	32	35	35	27	22	21	22	20	20	24	23	22	19	19	19	11	8	7	7	7	12	12	12	11	12	12
Cang	34	32	32	33	33	30	32	35	35	26	21	20	21	19	19	23	22	21	18	18	18	10	7	6	6	6	11	11	11	10	11	11	1
Cgue	34	32	32	33	33	30	32	35	35	26	21	20	21	19	19	23	22	21	18	18	18	10	7	6	6	6	11	11	11	10	11	11	1	0
Tfra	35	33	33	34	34	31	32	35	35	26	21	21	21	20	20	23	21	22	19	18	18	11	8	7	7	7	11	11	11	10	11	11	4	3	3
Sent	35	33	33	34	34	31	32	35	35	26	21	21	21	20	20	23	21	22	19	18	18	11	8	7	7	7	11	11	11	10	11	11	4	3	3	0
Pnem	34	32	32	33	33	30	32	35	35	26	21	20	21	19	19	23	22	21	18	18	18	10	7	6	6	6	11	11	11	10	11	11	3	2	2	1	1
Nlar	34	32	32	33	33	30	32	35	35	26	21	20	21	19	19	23	22	21	18	18	18	10	7	6	6	6	11	11	11	10	11	11	3	2	2	1	1	0
Rbie	34	32	32	33	33	30	32	35	35	26	21	20	21	19	19	23	22	21	18	18	18	10	7	6	6	6	11	11	11	10	11	11	3	2	2	1	1	0	0
Rrox	34	32	32	33	33	30	32	35	35	26	21	20	21	19	19	23	22	21	18	18	18	10	7	6	6	6	11	11	11	10	11	11	3	2	2	1	1	0	0	0
Cmon	34	32	32	33	33	30	32	35	35	26	21	20	21	19	19	23	22	21	18	18	18	10	7	6	6	6	11	11	11	10	11	11	2	1	1	2	2	1	1	1	1
Csab	34	32	32	33	33	30	32	35	35	26	21	20	21	19	19	23	22	21	18	18	18	10	7	6	6	6	11	11	11	10	11	11	2	1	1	3	3	2	2	2	2	1
Tgel	34	32	32	33	33	30	32	35	35	26	21	20	21	19	19	23	22	21	18	18	18	10	7	6	6	6	11	11	11	10	11	11	2	1	1	2	2	1	1	1	1	0	1
Panu	33	31	31	32	32	29	31	34	34	25	20	19	20	20	20	22	21	20	18	17	17	11	8	7	7	7	12	12	12	11	12	12	3	2	2	3	3	2	2	2	2	1	2	1
Caty	34	32	32	33	33	30	32	35	35	26	21	20	21	19	19	23	22	21	18	18	18	10	7	6	6	6	11	11	11	10	11	11	2	1	1	2	2	1	1	1	1	0	1	0	1
Mleu	34	32	32	33	33	30	32	35	35	26	21	20	21	19	19	23	22	21	18	18	18	10	7	6	6	6	11	11	11	10	11	11	2	1	1	2	2	1	1	1	1	0	1	0	1	0
Msph	34	32	32	33	33	30	32	35	35	26	21	20	21	19	19	23	22	21	18	18	18	10	7	6	6	6	11	11	11	10	11	11	2	1	1	2	2	1	1	1	1	0	1	0	1	0	0
Mnig	34	32	32	33	33	30	32	35	35	26	21	20	21	19	19	23	22	21	18	18	18	10	7	6	6	6	11	11	11	10	11	11	2	1	1	2	2	1	1	1	1	0	1	0	1	0	0	0
Marc	34	32	32	33	33	30	32	35	35	26	21	20	21	19	19	23	22	21	18	18	18	10	7	6	6	6	11	11	11	10	11	11	2	1	1	2	2	1	1	1	1	0	1	0	1	0	0	0	0
Mthi	34	32	32	33	33	30	32	35	35	26	21	20	21	19	19	23	22	21	18	18	18	10	7	6	6	6	11	11	11	10	11	11	2	1	1	2	2	1	1	1	1	0	1	0	1	0	0	0	0
Mfas	34	32	32	33	33	30	32	35	35	26	21	20	21	19	19	23	22	21	18	18	18	10	7	6	6	6	11	11	11	10	11	11	2	1	1	2	2	1	1	1	1	0	1	0	1	0	0	0	0
Mfus	34	32	32	33	33	30	32	35	35	26	21	20	21	19	19	23	22	21	18	18	18	10	7	6	6	6	11	11	11	10	11	11	2	1	1	2	2	1	1	1	1	0	1	0	1	0	0	0	0
Mmul	34	32	32	33	33	30	32	35	35	26	21	20	21	19	19	23	22	21	18	18	18	10	7	6	6	6	11	11	11	10	11	11	2	1	1	2	2	1	1	1	1	0	1	0	1	0	0	0	0
[truncated: 4 more columns]

## Sheet: S3 LEUTX TPMs in primates
	Oocyte	Zygote	2-cell	4-cell	8-cell	Morula	Blastocyst
C. jacchus	NA	2.16016	NA	291.016	279.279	0	0
H. sapiens	0	0	0.027574	41.4838	754.38	15.1601	0
M. mulatta	0	2.0066	2.34359	50.0913	7606.88	91.3914	37.2385

## Sheet: S4 TPM expression values
Gene	Cjac_1	Cjac_2	Cjac_3	Hsap_1	Hsap_2	Hsap_3
A1BG	3.88475	3.43408	3.62589	3.43934	4.78542	3.86312
A1BG-AS1	6.58295	8.09748	7.0469	6.35485	7.1569	7.57171
A1CF	0.0115092	0.0114042	0.00987855	0.00914549	0.0563395	0.0176563
A2M	0	0.191805	0.119358	0	0.0857026	0.018584
A2M-AS1	0	0.103996	0.162282	0.125727	0.284739	0.192606
A2ML1	0	0.0284792	0.0247111	0.0311304	0	0.0450681
A2MP1	0	0	0	0	0	0
A3GALT2	0	0.130379	0.230893	0.106112	0.0949504	0
A4GALT	25.6296	28.4476	24.3514	27.4582	26.1296	27.9006
A4GNT	0	0.133331	0.0583362	0.107657	0.0480134	0
AA06	0	0	0	0	0	0
AAAS	33.4554	28.3371	31.7731	33.5181	35.9436	34.6184
AACS	39.2296	42.3463	38.1427	39.9766	39.3582	43.0633
AACSP1	0.0393252	0.0836576	0	0	0	0
AADAC	0	0.159655	0	0	0	0
AADACL2	0.105665	0.0628036	0.108993	0.113112	0.0747929	0.0179006
AADACL2-AS1	0.463656	0	0	0	0.161435	0
AADACL3	0	0	0	0	0	0
AADACL4	0	0	0	0	0	0
AADACP1	0.490506	0	0.0853351	0.235789	0	0
AADAT	9.21743	10.6731	9.10133	9.75722	10.5708	10.9656
AAGAB	29.042	29.8339	32.0829	27.4741	32.6131	26.7093
AAK1	14.0787	13.2533	13.6474	13.2895	12.8044	13.0998
AAMDC	66.8064	55.1893	64.0963	70.6883	64.3823	66.5114
AAMP	91.9503	95.5037	95.7688	107	94.3354	101.459
AANAT	0	0.181708	0.248	0.455604	0	0
AAR2	30.5062	29.6316	30.3413	28.3298	26.8143	32.2077
AARD	0.477005	0.584351	0.536691	0.437406	0.475923	0.242471
AARS1	84.8595	84.6019	81.821	83.8365	82.9652	87.8945
AARS2	8.01712	8.81494	9.07664	8.45965	7.72716	7.81725
AARSD1	27.8562	27.2109	25.0869	31.1958	30.0975	31.0046
AASDH	5.08717	5.74186	6.7969	6.30313	5.30269	5.95035
AASDHPPT	35.8058	41.1724	37.2107	36.0328	36.0277	36.0981
AASS	5.3449	6.28665	5.09984	5.0824	5.60654	5.30231
AATBC	0.0697558	0.0690966	0.0799739	0.055491	0.115244	0.017851
AATF	46.7455	52.7516	53.0937	50.1411	48.7798	53.6207
AATK	0.0209759	0.041558	0	0.0333656	0	0.0483027
ABALON	11.4736	10.3985	12.2076	10.7297	8.23271	9.32007
ABAT	4.17482	3.92532	3.43888	6.20654	5.60271	5.56808
ABCA1	8.12237	8.04856	7.4077	8.02688	7.93862	8.21657
ABCA10	0.176515	0.139899	0.106154	0.22455	0.237273	0.149426
ABCA11P	5.89019	5.77281	4.58103	4.68215	5.26828	4.63373
ABCA12	0.116731	0.0514045	0.0289109	0.0713745	0.0916989	0.0497487
ABCA13	0.101488	0.0502829	0.0385198	0.0815195	0.076289	0.0627505
ABCA17P	0.0516337	0	0	0.0205424	0.0182862	0.0198239
ABCA2	9.71817	9.9759	8.9321	10.3875	10.8147	10.4239
ABCA3	1.18399	1.2523	1.09939	1.46271	1.26749	1.30134
ABCA4	0.148231	0.146864	0.140023	0.0706945	0.0943449	0.147847
ABCA5	0.904408	1.06955	1.37902	1.39273	1.41178	1.5654
ABCA6	1.05668	1.35983	0.508838	1.05461	0.972068	0.981279
ABCA7	1.87512	1.6739	2.22872	2.14009	2.55826	2.37581
ABCA8	0	0.0253394	0	0	0.013145	0
ABCA9	0.116114	0.0460328	0.0378315	0.247207	0.129323	0.114561
ABCA9-AS1	0	0	0	0	0	0
ABCB1	0.0205141	0.0203218	0	0.0163148	0	0.110221
ABCB10	25.0894	24.841	24.8855	24.3126	23.3867	25.76
ABCB11	0	0	0	0	0	0
ABCB4	1.08266	0.915163	1.20241	0.810499	1.08635	1.26006
ABCB5	0	0	0.0592093	0	0.0532607	0
ABCB6	10.0813	10.5872	10.8666	9.39069	9.93826	10.0497
ABCB7	6.54426	6.01015	6.87308	6.52198	5.6243	6.09732
ABCB8	12.8485	11.0811	10.94	12.2385	12.9688	11.2647
ABCB9	4.5235	4.00366	4.46395	4.00563	4.62027	3.21542
ABCC1	31.2271	31.1876	28.9198	31.5546	31.3675	31.6111
ABCC10	14.9918	13.5924	13.4216	13.7498	13.318	13.1135
ABCC11	0.0551971	0.199792	0.130728	0.18272	0.159982	0.145949
ABCC12	0.0300207	0	0.0258406	0.0477934	0	0.0691766
ABCC13	0	0	0	0	0	0
ABCC2	0.705882	0.848669	0.833057	0.691516	0.540098	0.535979
ABCC3	28.0947	31.3121	31.4444	25.9115	26.1995	24.9903
ABCC4	13.6461	14.9834	16.032	14.1446	14.2312	14.7043
ABCC5	13.5018	11.8807	14.1512	14.5676	14.064	13.1912
ABCC5-AS1	0	0	0	0	0	0
ABCC6	0.725534	0.744885	0.290819	1.04831	0.466014	1.12477
ABCC6P1	0	0	0.115691	0	0	0
ABCC6P2	0.666156	0.656234	0.787704	0.359938	0.647197	1.36074
ABCC8	0	0	0	0	0.0426853	0
ABCC9	2.80032	2.70113	2.98027	2.81204	2.65402	2.72537
ABCD1	21.9481	22.2198	21.1042	18.3759	19.2724	21.0727
ABCD2	0.0619202	0.183379	0.214245	0.0988771	0.264515	0.267534
ABCD3	23.1786	27.0497	28.7176	27.1107	24.2695	26.2574
ABCD4	13.8174	10.9658	14.2561	14.3242	14.1956	13.5618
ABCE1	55.1321	62.5786	56.8962	59.1397	58.0171	60.6125
ABCF1	60.9345	62.114	61.291	59.5092	58.5202	61.5563
ABCF1-DT	0	0	0.317432	0	1.30174	0.55172
ABCF2	21.8319	23.5347	22.0704	24.9735	21.5836	23.364
ABCF2-H2BK1	33.2233	38.4941	33.9773	30.7827	39.4551	34.5955
ABCF3	41.7822	45.0656	43.806	42.5576	41.1772	43.0483
ABCG1	0	0	0	0.0303123	0	0.0584898
ABCG2	0.617543	0.810053	0.840672	0.620485	0.532385	0.653011
ABCG4	0	0.0854848	0.180191	0.113594	0.0404525	0.131538
ABCG5	0.10867	0	0.0469449	0.130053	0.12081	0.167244
ABCG8	0.0146688	0.0145336	0.0125965	0	0.0104454	0.0112543
ABHD1	0.0870833	0	0	0.112321	0	0.0911706
ABHD10	28.0658	29.3651	28.1524	27.692	26.5458	27.5159
ABHD11	17.0308	13.6066	17.1117	15.7666	17.7797	15.7713
ABHD11-AS1	3.69453	3.61815	5.10118	1.53176	3.13556	1.83109
ABHD12	118.218	112.181	113.423	110.418	114.659	116.065
ABHD12B	0.583369	0.358967	0.286381	0.122035	0.224152	0.612954
ABHD13	6.68746	6.19005	7.78173	6.84938	6.41181	7.18211
ABHD14A	31.8392	36.3785	38.8819	35.1526	37.2934	31.7246
ABHD14A-ACY1	0.926384	0.560334	0.265992	0.924882	0.916482	0
ABHD14B	55.2447	56.855	52.6256	61.7989	65.5926	68.2642
ABHD15	13.2983	13.7605	13.1776	13.4591	13.3258	11.1134
ABHD16A	32.4495	32.244	31.3214	30.6987	30.2351	29.1822
ABHD16B	0	0	0.357033	0	0	0
ABHD17A	86.7058	82.7415	85.7342	92.6609	94.3292	86.9541
ABHD17B	9.74183	10.3818	11.2705	10.3775	9.4659	10.5193
ABHD17C	15.7128	16.8418	16.3503	13.759	12.5008	15.9039
ABHD18	3.34702	2.58187	3.9539	3.64641	2.58883	3.10112
ABHD2	20.4242	21.9579	21.9236	22.7655	21.2381	22.6892
ABHD3	11.1518	7.95569	10.1836	10.0888	9.76867	10.0442
ABHD4	24.7791	24.3504	25.7239	23.515	23.598	23.6674
ABHD5	36.5762	34.8787	40.459	34.2993	36.7281	39.268
ABHD6	9.55296	10.7453	11.4904	10.8695	9.81975	10.7448
ABHD8	9.37133	11.3171	9.17978	9.65427	10.2178	8.17426
ABI1	41.5525	44.4212	44.3295	41.3618	44.782	41.93
ABI2	18.1036	19.0552	19.3944	17.1355	17.5319	18.073
ABI3	4.80028	4.09165	4.22668	7.6223	5.53399	6.03943
ABI3BP	25.8557	26.9958	31.6803	30.4685	29.1954	27.6257
ABITRAM	14.9803	16.3155	14.8552	16.2226	14.5341	15.7059
ABL1	38.133	40.5037	38.5891	39.3886	40.1569	41.4862
ABL2	38.4264	33.8166	35.0071	30.8051	34.5719	32.179
ABLIM1	5.58815	5.62614	5.55991	5.445	5.49577	5.53039
ABLIM2	0.0449276	0	0	0	0	0
ABLIM3	38.007	37.5817	38.1916	33.1769	32.2769	34.6121
ABO	0.0815932	0.0485025	0	0.0546758	0.0115429	0.037565
ABR	39.8024	39.5795	40.8442	39.0521	39.2924	40.3315
ABR-AS1	0	0	0	0	0	0
ABR-AS1-2	0	0	0	0	0	0
ABRA	0.040623	0	0	0.0323689	0	0
ABRACL	144.262	147.539	146.232	141.345	140.577	131.609
ABRAXAS1	9.91489	8.26196	7.9433	7.69756	8.55406	9.13457
ABRAXAS2	18.5746	18.2731	17.9362	18.2114	17.287	17.2571
ABT1	14.5785	14.5472	15.4929	15.043	15.6763	13.9619
ABTB1	13.7044	14.9658	14.5142	13.9389	14.5731	13.3929
ABTB2	4.93521	4.88877	4.24269	4.48127	4.37478	4.44222
ACAA1	63.8319	55.7813	60.5837	60.7196	63.629	56.2698
ACAA2	26.834	26.8706	26.7292	26.4328	25.5392	27.6053
ACACA	17.2456	17.0824	15.7398	17.9474	19.7265	17.6676
ACACB	2.01014	1.755	1.82699	1.78839	1.62581	1.69656
ACAD10	4.4927	5.11326	4.84832	5.14246	5.85608	6.07439
ACAD11	8.24544	8.88763	8.59013	9.82451	10.0748	9.73403
ACAD8	13.9494	11.8603	14.9538	14.1371	16.9104	14.8932
ACAD9	34.5491	35.6748	36.4327	35.5376	39.0569	34.8784
ACAD9-DT	0.071911	0.361785	0.313675	0.184744	0.298922	0.165337
ACADL	0	0	0	0	0	0
ACADM	36.387	33.0415	38.0072	37.6499	35.8003	35.5431
ACADS	9.1109	9.32787	8.37526	10.9129	11.2662	9.30533
ACADSB	5.22902	5.21116	5.3349	5.73127	5.47394	5.7286
ACADVL	130.706	129.549	126.787	133.155	132.127	125.342
ACAN	0.0887241	0.0830953	0.101469	0.0973048	0.140075	0.0643285
ACAP1	0.629943	0.594323	0.318808	0.589091	0.656136	0.532739
ACAP2	21.8839	23.4555	22.5969	22.3567	22.3404	21.5739
ACAP3	17.3365	16.8761	19.8883	18.3527	21.336	18.0426
ACAT1	82.5965	90.7799	87.1478	97.2749	96.5491	90.6367
ACAT2	143.018	140.849	138.059	150.151	153.357	155.275
ACBD3	62.6144	62.6119	64.6903	61.0607	60.4408	62.3163
ACBD3-AS1	0	2.6806	0	0.453815	0.417127	0.866471
ACBD4	4.44746	3.58041	5.01299	4.78634	4.68611	5.59356
ACBD5	25.9677	26.3655	27.9803	25.7396	27.0963	26.5008
ACBD6	46.8313	48.2159	47.6184	51.3718	47.858	43.5502
ACBD7	0.385702	0.352327	0.505189	0.307483	0.369782	0.501807
ACBD7-DCLRE1CP1	0	0	0	0	0	0
ACCS	3.37985	3.24678	3.13849	3.91982	4.93501	4.82836
ACCSL	0.101351	0	0.218792	0	0.0360216	0.0389842
ACD	14.7347	16.2208	15.2254	19.9824	17.2542	16.8335
ACE	3.75368	3.6329	3.11555	4.42711	4.81033	5.18493
ACE2	0	0.047733	0	0	0	0
ACER1	0.0762457	0.0856826	0.150199	0	0.0541423	0
ACER2	1.29013	3.00922	1.52935	1.4332	3.08135	3.11587
ACER3	12.0559	13.4471	12.7424	9.75155	11.015	9.20935
ACHE	0.106767	0.140201	0.212414	0.665885	0.20207	0.328628
ACIN1	70.2544	63.8953	68.9908	72.1201	73.8634	71.8091
ACKR1	0.227643	0	0.099252	0	0	0
ACKR2	0	0.0371129	0	0.0295675	0	0.171161
ACKR3	0.288333	0.45654	0.750842	0.230119	0.921481	0.735325
ACKR4	38.1322	40.0425	36.5027	37.3422	39.1062	40.1605
ACLY	221.024	224.626	218.563	208.45	211.174	211.802
ACMSD	0	0	0	0.0263496	0	0.0254243
ACO1	7.26255	8.05536	6.99788	9.4445	9.26445	9.14332
ACO2	66.2656	71.018	70.0184	70.0681	69.1465	69.0741
ACOD1	2.68231	2.76093	2.45628	1.66916	0.724844	1.27964
ACOT1	30.4278	31.6242	36.9726	28.6124	30.4803	29.1264
ACOT11	4.31888	4.86098	5.11522	5.35826	6.40838	5.18711
ACOT12	0.0286494	0.056749	0.123275	0.151638	0.101504	0.0880263
ACOT13	9.97296	9.19189	10.0597	9.60789	8.39857	9.05716
ACOT2	63.4808	69.6103	68.7092	65.1146	68.1525	63.9959
ACOT4	1.84467	1.99002	1.81939	2.01259	1.8565	2.45723
ACOT6	0.13536	0.395393	0.118431	0.145689	0.389607	0
ACOT7	91.009	86.658	85.0443	88.8414	75.0405	79.482
ACOT8	23.6583	25.936	23.889	29.2502	30.4223	25.2944
ACOT9	25.5935	25.8347	26.2538	27.2445	25.1621	26.1174
ACOX1	11.1702	11.9246	11.678	12.0253	10.9308	11.596
ACOX2	5.65371	5.6583	5.82694	8.00774	7.44977	5.78684
ACOX3	10.6337	11.2783	9.26765	10.6411	10.0988	9.34525
ACOXL	0.262357	0	0.210726	0.219136	0.219678	0.324797
ACOXL-AS1	0	0.0339992	0	0	0	0.0263807
ACP1	82.0123	77.7737	80.7186	86.1824	83.0873	77.2813
ACP2	54.5282	58.5727	56.6551	55.7148	54.3966	52.1764
ACP3	0.728951	0.568923	1.15021	0.250437	0.423837	0.540142
ACP4	0.0933242	0	0.0811194	0.074735	0	0
ACP5	40.7233	39.5516	43.6769	45.224	43.2411	44.6283
ACP6	4.8364	4.92771	4.27044	5.43799	4.8581	5.24817
ACP7	2.31241	2.27762	2.90674	1.61655	1.8226	2.22564
ACR	0	0.0853786	0	0	0.123382	0
ACRBP	0.184523	0.121725	0	0.147322	0.0437897	0.236778
ACRV1	0.160659	0.0682473	0.165161	0.065633	0.159753	0
ACSBG1	0.166686	0.30529	0.172959	0.0602708	0.267199	0.131591
ACSBG2	0.136438	0	0.0392401	0.0725106	0.0646082	0.131727
ACSF2	8.29166	8.85314	9.76135	11.1349	10.1903	10.9168
ACSF3	17.1207	13.1403	13.9153	16.3593	11.8898	14.4777
ACSL1	20.9787	21.1009	18.9356	21.4214	20.2752	21.0576
ACSL3	59.0599	60.7047	62.7651	60.3304	59.3126	61.6033
ACSL3-AS1	0.199635	0.280129	0.164229	0.22694	0.608077	0.226804
ACSL4	70.1132	73.9162	69.6102	72.6056	68.2495	71.1463
ACSL5	2.89671	3.17778	2.99347	2.27289	3.15306	2.36855
ACSL6	0.0341401	0.0338233	0.044	0.0135947	0	0.0153028
ACSL6-AS1	0	0	0	0	0	0
ACSM1	0	0	0	0	0	0
ACSM2A	0	0	0	0	0	0
ACSM2B	0	0.0591269	0	0	0	0
ACSM3	0	0.105439	0.204959	0.0939257	0.265044	0.0607292
ACSM4	0	0	0	0	0	0
ACSM5	0	0	0	0	0	0
ACSM6	0.0727399	0	0	0	0	0
ACSS1	2.09391	2.3908	2.74265	2.19582	3.00122	2.44133
ACSS2	38.2866	39.346	38.0105	40.0117	36.6431	40.2479
ACSS3	12.92	12.7752	11.4396	11.8642	11.0242	11.1544
ACTA1	0	0	0	0	0	0.0632978
ACTA2	120.965	109.775	118.854	106.709	119.874	109.868
ACTA2-AS1	0.059266	0.232147	0.201479	0.140992	0.208372	0.22502
ACTB	4499.19	4372	4484.14	4386.26	4878.08	4934.05
ACTBL2	0.199917	0.0395873	0.0689377	0.127429	0.0567557	0.092203
ACTC1	143.258	108.019	145.755	199.339	198.719	189.299
ACTE1P	0	0	0	0	0.037891	0
ACTG1	2048.65	2098.16	2096.95	2202.38	2397.6	2208.3
ACTG1P17	0.0717127	0.0709403	0.186377	0	0.10226	0.11051
ACTG1P20	0.636448	0.75471	0.84047	0.574174	1.02235	0.751672
ACTG1P25	0.260964	0.338835	0.128311	0.202205	0.175911	0.322686
ACTG1P4	0.0585643	0	0.050632	0	0	0
ACTG2	0.0908208	0.269386	0.141298	0.145426	0.174415	0
ACTL10	2.97983	2.56948	4.23933	2.87115	2.78016	2.94458
ACTL6A	52.7727	56.6822	57.7189	60.2933	60.2056	55.7972
ACTL6B	0	0	0	0	0	0
ACTL7A	0	0	0	0	0	0
ACTL7B	0	0	0	0	0	0
ACTL8	0.0645569	0.0638741	0	0	0	0
ACTL9	0	0	0	0	0	0
ACTN1	368.585	360.541	361.31	336.373	355.41	359.072
ACTN1-DT	0.293907	0	0	0.239873	0	0.230283
ACTN2	0.571825	0.501082	0.491596	0.626563	0.793143	0.419815
ACTN3	0	0	0	0.0923605	0.0274225	0
ACTN4	425.692	413.841	407.789	411.215	437.63	454.73
ACTR10	60.5162	64.0627	58.0487	57.7492	58.1417	56.188
ACTR1A	116.596	113.652	123.929	110.296	114.079	110.655
ACTR1B	47.852	45.8166	45.8578	50.9718	54.3571	48.6694
ACTR2	237.569	245.122	234.943	247.201	246.549	245.305
ACTR3	108.951	116.641	113.101	107.122	109.474	107.814
ACTR3-AS1	2.11229	2.67013	4.87646	2.7112	2.22458	4.02189
ACTR3B	3.3324	1.82225	2.91014	3.08424	2.55645	2.86836
ACTR3BP2	0	0	0	0	0	0
ACTR3BP5	0	0	0	0	0	0
ACTR3C	0.822401	1.0678	0.631029	1.31795	0.3272	1.13109
ACTR5	5.5362	4.42841	5.00505	5.61315	4.21478	4.18881
ACTR6	19.9875	22.5384	25.6948	22.0062	23.6926	22.4191
ACTR8	21.6047	24.8225	25.5845	22.7843	24.7851	23.1967
ACTRT1	0	0	0	0	0	0
ACTRT2	0	0	0	0	0	0
ACTRT3	5.01635	7.15992	4.78027	3.83707	4.95607	4.2516
ACVR1	41.7161	46.1506	43.584	43.043	39.5409	42.6176
ACVR1B	13.0427	11.0459	10.6063	11.595	11.9154	11.562
ACVR1C	0.0249923	0.0351114	0.102485	0.0853895	0.0928401	0.121169
ACVR2A	1.6358	2.04017	1.82527	2.04484	2.0881	2.05236
ACVR2B	1.02293	0.785785	0.771043	0.623582	0.893414	0.85137
ACVR2B-AS1	0.0448767	0.355409	0.263198	0.214636	0.127493	0.103648
ACVRL1	22.5568	22.5572	21.4513	18.8198	18.8453	21.5479
ACY1	24.7689	21.7593	23.2967	28.6994	29.2692	25.787
ACY3	0	0	0	0	0	0
ACYP1	34.9789	37.6634	34.1107	35.5902	33.331	40.7847
ACYP2	27.1595	26.9389	26.479	28.6977	23.3179	28.2013
ADA	9.09526	9.3964	9.97559	8.6994	9.63191	8.2123
ADA2	0.549146	0.936789	0.682814	0.777152	0.435657	0.8437
ADAD1	0	0	0	0	0	0
ADAD2	0	0	0	0	0	0
ADAL	5.04677	4.24297	4.66075	5.95226	5.27143	5.35607
ADAM10	34.5071	37.1606	35.1339	32.2453	33.1179	33.9404
ADAM11	0.145925	0.248476	0.167328	0.135445	0.12056	0.149385
ADAM12	41.7313	41.2763	45.8459	36.6565	41.494	40.4186
ADAM15	73.0164	72.0502	70.0487	69.404	68.97	66.1633
ADAM17	33.3742	35.8919	34.8017	31.1133	33.2893	31.9355
ADAM18	0	0	0	0	0	0
ADAM19	48.566	47.8108	49.7358	43.7702	41.3532	41.4826
ADAM2	0	0	0	0	0	0
ADAM20	0.164499	0.0933576	0.136159	0.11626	0.108186	0.0926789
ADAM20P1	0	0	0.0935842	0.0288378	0.0770501	0.08347
ADAM21	0.297074	0.210079	0.402597	0.405862	0.241051	0.424164
ADAM21P1	0	0	0	0	0	0
ADAM22	0.204285	0.347673	0.208381	0.288887	0.343115	0.226236
ADAM23	2.80991	2.6751	2.30721	3.2362	2.90351	2.63898
ADAM28	0.172803	0.0570028	0.0452133	0.0488692	0.186093	0.0805778
ADAM29	0	0	0	0	0	0
ADAM30	0	0	0	0	0	0
ADAM32	0.313119	0.539471	0.50285	0.579727	0.725873	0.518582
ADAM33	16.1332	16.4257	17.9564	20.1468	25.2307	24.5533
ADAM3A	0	0.0441921	0	0	0.031704	0
ADAM3B	0	0	0	0	0.106679	0
ADAM5	0	0	0	0	0	0
ADAM6	0	0	0	0	0	0
ADAM7	0	0	0	0	0	0
ADAM7-AS1	0	0	0	0	0	0
ADAM7-AS2	0	0	0	0	0	0
ADAM8	2.1014	2.14195	2.00677	2.78895	2.51452	2.2851
ADAM9	216.927	211.898	220.956	209.16	213.98	206.854
ADAMDEC1	0	0	0	0	0	0
ADAMTS1	85.5342	83.1195	89.7233	74.7612	73.9566	75.4595
ADAMTS10	1.61649	1.77872	2.4783	1.77995	1.8497	1.87304
ADAMTS12	12.1451	10.3201	10.0159	10.7275	11.7011	11.1127
ADAMTS13	0.485359	0.505505	0.74372	1.20691	1.14208	1.10458
ADAMTS14	0.839347	0.565708	0.482107	0.849396	1.18935	0.901902
ADAMTS15	0.215135	0.262402	0.0184937	0.325113	0.287325	0.149055
ADAMTS16	0.0656713	0.0975502	0	0.0175852	0	0.0252266
ADAMTS16-DT	0	0	0	0	0	0
ADAMTS17	0.00496532	0.0212668	0.0146949	0.150554	0.0702499	0.0782197
ADAMTS18	0	0.0244888	0	0.0393406	0.017509	0
ADAMTS19	0.275233	0.0924796	0.231233	0.213573	0.169017	0.23267
ADAMTS19-AS1	0	0	0	0	0	0
ADAMTS2	52.7915	57.0178	55.6399	51.7538	59.7157	57.4812
ADAMTS20	0	0	0.0428793	0	0.0117703	0
ADAMTS3	0.0339122	0.117591	0.140247	0.0539224	0.0641616	0.0556749
ADAMTS4	15.0275	12.4569	13.6076	9.30377	8.43759	12.2012
ADAMTS5	7.42732	6.41972	7.54156	7.48152	7.86244	7.56965
ADAMTS6	6.06173	4.56246	5.19381	4.79317	4.73858	3.79986
ADAMTS7	2.254	2.65587	2.8307	3.17871	2.97741	2.57582
ADAMTS7P1	0	0.0212752	0	0	0.0304057	0.0329724
ADAMTS8	0	0	0.0262859	0.024308	0.0865725	0.0234555
ADAMTS9	0.689065	0.484205	0.619091	0.799588	0.604882	0.85639
ADAMTS9-AS1	0	0	0	0	0.0418825	0
ADAMTS9-AS2	0.0506754	0.0501586	0	0.121252	0.144087	0.194921
ADAMTSL1	5.40971	5.93279	5.69369	5.70159	7.3187	7.23832
ADAMTSL2	0.053258	0	0.105207	0.0211903	0.0188636	0
ADAMTSL3	0	0	0	0	0.054346	0
ADAMTSL4	21.3071	18.4192	18.9996	20.6643	20.796	20.5574
ADAMTSL4-AS1	0.259648	0	0.340468	0	0.352365	0.100466
ADAMTSL4-AS2	0.401743	1.3631	0.665019	1.18335	1.08754	1.12522
ADAMTSL5	8.95697	6.86888	7.49593	9.35557	9.94002	9.15956
ADAP1	4.22872	3.79069	4.07494	3.80986	4.55817	4.37165
ADAP2	0.378869	0.38952	0.414806	0.277084	0.341494	0.267298
ADAR	175.088	177.321	166.953	149.824	161.342	161.823
ADARB1	5.52588	7.42857	6.83763	6.73975	6.81884	7.95985
ADARB2	0	0	0	0	0	0
ADARB2-AS1	0	0	0	0	0	0
ADAT1	13.9877	14.4822	13.232	14.0984	15.2878	13.5405
ADAT2	1.22716	1.51216	1.74306	1.9399	1.92498	1.86646
ADAT3	7.89553	6.71995	6.48974	6.00388	8.97617	6.47927
ADCK1	5.0064	6.19213	4.39497	3.72214	3.66329	4.45617
ADCK2	16.2773	15.2976	14.4362	16.6465	16.8279	14.4538
ADCK5	4.52529	4.28101	4.45624	4.86692	5.3995	4.29948
ADCY1	1.33336	1.31905	1.59164	1.08942	1.20165	0.954942
ADCY10	0.221753	0.356899	0.190808	0.162703	0.244567	0.234163
ADCY10P1	0.0519311	0.215655	0.322638	0.186554	0.166045	0.0367058
ADCY2	0.0532246	0.0288791	0	0	0	0
ADCY3	28.9736	28.6455	27.2621	28.724	27.0491	29.3561
ADCY4	0.323259	0.378359	0.328806	0.307877	0.388389	0.346576
ADCY5	0.0663967	0.146658	0.114165	0.140835	0.134929	0.237859
ADCY6	17.6877	19.0891	19.3115	18.9181	19.4078	17.8646
ADCY6-DT	0	0	0	0.382939	0.770986	0.80772
ADCY7	26.1284	24.4742	25.6398	25.5637	27.5852	27.1671
ADCY8	0.853418	1.01388	0.823005	0.620518	0.561854	0.823701
ADCY9	15.6081	16.2216	15.6665	14.5671	16.3508	15.5519
ADCYAP1	0.371768	0.602423	0.535915	0.349863	0.695013	0.675144
ADCYAP1R1	0.0163449	0.0485805	0.0141195	0.0389818	0.0235495	0.0501674
ADD1	141.117	142.387	143.876	137.253	138.479	138.244
ADD2	1.38819	1.31929	1.65845	1.79107	1.75778	1.55649
ADD3	35.7658	37.6511	38.5659	35.5102	36.9211	33.1777
ADD3-AS1	0	0	0.17219	0.158584	0.0718397	0
ADGB	0	0	0	0.0159501	0	0
ADGB-DT	0	0	0	0	0	0
ADGRA1	0	0	0	0	0	0
ADGRA1-AS1	0	0	0	0	0	0
ADGRA2	44.811	46.8989	41.7064	60.427	63.5544	62.6562
ADGRA3	14.0271	12.4353	12.8402	16.3117	13.4336	13.9047
ADGRB1	0.0173975	0.079613	0	0.0640692	0.0180422	0.0195599
ADGRB2	5.49166	5.09921	4.09859	4.88634	5.07004	4.82066
ADGRB3	0.0522105	0.0172418	0.0897071	0.0691844	0.0984971	0.0667759
ADGRB3-DT	0	0	0	0	0	0
ADGRD1	0	0	0	0	0.0289744	0
ADGRD1-AS1	0	0	0	0	0	0
ADGRD2	0	0	0	0	0	0
ADGRE1	0.17457	0	0.112934	0.20871	0.433877	0.100669
ADGRE2	0.180358	0.305447	0.222658	0.590511	0.308285	0.406752
ADGRE3	0	0	0	0	0	0
ADGRE4P	0	0.0235404	0.0204624	0.0191669	0.068699	0.0367168
ADGRE5	134.223	140.099	131.915	126.016	126.345	133.245
ADGRF1	0.0879886	0	0.0194876	0.140853	0	0.271512
ADGRF2	0	0	0	0.0374858	0	0.0156411
ADGRF3	0.267876	0.222745	0.26841	0.240768	0.272926	0.226533
ADGRF4	0	0.0360958	0.0314087	0.0580702	0	0.0280136
ADGRF5	0.0192251	0.038091	0	0.0305756	0.0136044	0
ADGRF5-AS1	0	0	0.0594927	0	0	0.0529256
ADGRG1	6.99367	7.30217	7.36713	6.18723	5.13201	5.54991
ADGRG2	0.0487936	0	0.0209816	0.0970493	0.0172769	0.0187315
ADGRG3	0	0	0	0	0	0
ADGRG4	0	0	0	0.00957221	0.0085152	0.0080703
ADGRG5	0	0	0.135049	0	0.0555694	0
ADGRG6	7.09579	6.79462	8.0049	7.76546	9.22343	8.43726
ADGRG7	0	0	0	0	0	0
ADGRL1	2.17592	1.73596	1.59975	2.16293	2.1966	1.86653
ADGRL1-AS1	0.689831	0.605003	0.767115	0.732729	0.826653	1.11833
ADGRL2	15.9882	16.6391	16.3285	16.1553	16.7641	16.5494
ADGRL3	0	0	0	0.00587097	0	0.00509497
ADGRL3-AS1	0	0	0	0	0	0
ADGRL4	32.3698	34.2004	35.6914	30.593	29.0366	29.6624
ADGRV1	0	0.00810511	0	0	0	0
ADH1A	0	0	0	0	0	0
ADH1B	0	0.0263818	0	0	0	0
ADH1C	0.169234	0	0	0.140607	0.0604426	0
ADH4	0	0	0.0950047	0	0	0
ADH5	123.367	132.494	123.192	131.494	138.855	132.225
ADH6	0.159431	0.0918514	0.03436	0	0.113153	0.0356787
ADH7	0	0	0	0	0	0
ADHFE1	1.2413	1.40384	1.07326	1.41546	1.3041	1.50154
ADI1	113.541	121.352	116.334	129.03	118.726	118.527
ADIG	0	0	0	0	0	0
ADIPOQ	0	0	0	0	0	0
ADIPOQ-AS1	0.122466	0.0303138	0	0.0243667	0	0.0235122
ADIPOR1	106.274	108.802	108.206	104.665	99.3013	100.671
ADIPOR2	48.4048	50.4818	47.354	47.0103	47.4072	44.7218
ADIRF	242.525	265.323	272.479	292.992	305.289	280.891
ADIRF-AS1	2.73135	2.67841	3.38809	2.90451	3.04049	2.4807
ADK	53.7934	55.9545	58.2386	60.9645	53.601	54.3818
ADM	199.884	191.672	201.266	201.233	215.289	193.974
ADM2	1.54696	0.97848	1.48129	1.34984	1.43073	1.10736
ADM5	0.570195	0.562199	1.00635	0.614343	0.689262	0.443239
ADNP	24.9805	25.4612	25.4476	24.7118	24.7642	24.7977
ADNP-AS1	0.907621	0.635436	1.29922	1.0339	0.832499	1.03483
ADNP2	13.6752	12.7349	13.2358	12.5452	11.6309	12.6589
ADO	24.4491	25.8495	24.3072	23.587	27.2194	25.1635
ADORA1	5.61445	6.47926	7.50992	6.06995	6.42759	6.59877
ADORA2A	0.0574398	0	0.102156	0.0596183	0.0900448	0.0947545
ADORA2A-AS1	0.0958895	0.0780392	0.033971	0.0450718	0.156281	0.0605837
ADORA2B	1.53748	0.871195	1.66715	1.53716	1.1433	1.11133
ADORA3	0	0	0	0	0.144092	0
ADPGK	77.4771	80.9977	83.1402	72.5231	75.9554	74.2255
ADPGK-AS1	0.0922689	0.143595	0.0364958	0.14267	0.101866	0.0325965
ADPRH	6.58692	7.12477	7.21273	7.65361	7.02776	6.57109
ADPRHL1	2.01576	2.33073	2.03715	1.54206	1.76842	2.17022
ADPRM	5.63698	6.68239	6.08194	6.70859	7.43512	7.14153
ADPRS	51.2449	50.1882	46.2976	46.5341	50.7116	45.6838
ADRA1A	0.132651	0	0.0408234	0	0.0334464	0.052206
ADRA1B	0.177166	0.0889708	0.124407	0.131014	0.0987943	0.201239
ADRA1D	0.528951	0.935255	0.390723	0.902918	0.723794	0.900166
ADRA2A	0.364224	0.305237	0.289304	0.334468	0.476423	0.58096
ADRA2B	0	0	0	0	0	0
ADRA2C	0.753036	0.212941	0.650561	0.47204	0.497269	0.538051
ADRB1	0.109399	0.144435	0	0.174273	0	0.0280236
ADRB2	3.0598	3.31367	3.34371	3.04104	2.71124	2.88836
ADRB3	0	0	0	0	0	0
ADRM1	137.313	129.734	127.961	130.856	131.166	127.829
ADSL	54.2309	52.5893	51.7689	57.9447	57.7758	51.2136
ADSS1	1.52077	0.820636	0.897914	0.76868	0.666551	1.18446
ADSS2	82.3821	77.5166	86.5829	81.8691	79.8321	75.6465
ADTRP	3.95951	3.51249	3.14367	2.53697	3.3701	4.01488
AEBP1	310.271	307.815	294.164	307.095	299.761	321.494
AEBP2	12.9992	15.4565	11.952	13.6876	14.5045	14.303
AEN	62.2929	60.4291	61.1402	61.3406	62.3308	60.503
AFAP1	22.1971	22.9891	20.9463	21.6211	23.5514	22.3898
AFAP1-AS1	0.0465093	0.0767997	0	0.0123222	0.0986594	0.0594658
AFAP1L1	5.10812	6.2933	4.57597	5.40741	5.34346	5.50926
AFAP1L2	0.221674	0.0960137	0	0.0267758	0.145273	0.12758
AFDN	9.06792	9.63603	9.19526	8.92307	9.27381	9.44575
AFDN-DT	0.09874	0.0512915	0	0	0.071333	0
AFF1	14.2723	14.3026	13.985	12.9253	13.6569	14.1373
AFF1-AS1	2.6004	1.85171	2.17124	1.87267	2.05003	1.89546
AFF2	0.56579	0.568731	0.573162	0.560348	0.654232	0.5706
AFF3	0.957118	0.925824	1.08555	0.758386	1.34598	0.997661
AFF4	41.5656	41.535	43.8583	37.183	37.1385	39.7846
AFG1L	4.03874	2.29972	2.46518	2.61165	3.2174	2.32412
AFG3L1P	3.1003	1.99086	4.11207	3.9787	3.14056	3.20514
AFG3L2	35.6435	33.9109	37.4365	41.4795	37.27	36.0455
AFM	0	0	0	0	0	0
AFMID	10.5185	10.7195	14.2742	13.5604	14.8802	11.7032
AFP	0.250133	0.34662	0.215968	0.359076	0.391128	0.230899
AFTPH	11.938	11.3709	10.6476	11.1035	11.7136	11.5734
AFTPH-DT	0.0588016	0.232755	0.305034	0.140804	0.167387	0.045263
AGA	22.5552	23.2025	22.7237	23.8309	30.2491	24.0657
AGA-DT	0.356674	0.623283	0.763515	0.35693	0.27331	0.241676
AGAP1	6.97515	7.88803	6.6206	7.26813	6.87337	6.31639
AGAP1-IT1	1.18265	1.39744	0.84091	0.191956	0.518053	0.5535
AGAP10P	0	0	0.0772998	0	0	0.137044
AGAP11	0.995944	0.622146	0.643722	0.850563	0.748635	0.854096
AGAP12P	0.0622631	0.121141	0	0	0.106767	0.0576867
AGAP13P	0.621779	0.721306	0.331874	0.162012	0.571467	0.297345
AGAP14P	0	0	0	0.179498	0	0
AGAP2	0.158482	0.0983522	0.11909	0.141937	0.167389	0.106544
AGAP2-AS1	36.5789	39.3915	35.1368	38.9561	39.8953	37.9126
AGAP3	42.097	37.6078	39.3165	39.1137	41.0503	38.85
AGAP4	1.69807	1.15155	1.20931	1.75699	1.49322	1.27572
AGAP5	0	0.237744	0	0.600217	0.615587	0.908389
AGAP6	0.961264	0.958491	0.573383	1.24216	1.28952	0.677498
AGAP7P	0.196466	0	0	0.220907	0.260938	0.197129
AGAP9	0	0	0	0.536113	0.451471	0.486619
AGBL1	0	0.0346545	0	0	0.0290449	0.147763
AGBL1-AS1	0	0.153896	0	0	0	0
AGBL2	0.274326	0.301866	0.262383	0.266905	0.280852	0.351198
AGBL3	0.819197	0.773593	1.54708	1.5421	0.579089	0.775604
AGBL4	0.0272813	0.0540613	0.0136088	0.0108413	0.0675145	0.0523244
AGBL4-AS1	0	0	0	0	0	0
AGBL4-IT1	0	0	0	0	0	0
AGBL5	11.4563	12.9461	13.3302	13.5409	14.4012	13.6223
AGBL5-AS1	1.31119	0	0	0	0	0
AGER	1.4557	1.32997	1.50515	1.17736	2.35335	2.1208
AGFG1	13.0242	12.6905	13.3934	11.5646	11.0818	12.4797
AGFG2	6.88778	5.98627	6.66995	5.98967	6.44813	6.8262
AGGF1	16.4718	15.9121	15.9795	17.1481	16.8932	17.3957
AGK	16.3634	15.9673	20.5678	18.8789	17.1492	19.8839
AGK-DT	0.174766	0	0	0	0.112182	0
AGL	7.32278	7.44762	8.20079	8.09829	7.88651	7.28656
AGMAT	1.47644	1.76989	2.0098	1.42506	1.36894	1.84695
AGMO	2.67613	2.79417	3.60781	2.07978	1.85573	2.11967
AGO1	5.07887	5.79601	5.52191	5.49169	5.50815	5.84679
AGO2	5.71422	5.61692	5.39335	5.82506	5.84777	6.29402
AGO3	2.11416	2.11696	2.05198	2.16484	2.27842	2.21728
AGO4	6.39493	5.40414	6.69522	4.87803	6.69215	5.62484
AGPAT1	81.7819	83.9656	78.8421	78.4208	79.2284	79.1926
AGPAT2	47.5909	51.456	50.4078	48.6692	51.1666	46.6324
AGPAT3	39.2894	42.6703	39.1056	38.353	37.9183	38.1446
AGPAT4	4.39701	3.89738	3.84325	4.43132	3.54894	3.84053
AGPAT4-IT1	0.188635	0.248865	0.380787	0.301249	0.268731	0.435816
AGPAT5	18.3751	18.9632	13.7843	16.1533	22.445	16.1622
AGPS	44.0502	43.8259	37.3207	34.0597	40.7113	41.564
AGR2	0	0.0704932	0	0	0	0
AGR3	0	0	0	0	0	0
AGRN	121.179	119.459	116.501	110.196	112.667	112.597
AGRP	0.4148	0	0	0	0	0
AGT	6.49017	6.80113	5.79611	7.09293	7.64156	6.88286
AGTPBP1	2.91726	2.75665	3.55045	3.38859	3.63327	3.01009
AGTR1	1.68848	1.39564	2.43631	1.87326	1.52862	1.48555
AGTR2	0	0	0	0	0	0
AGTRAP	100.867	113.311	111.854	97.2536	96.6232	91.7739
AGXT	0	0	0	0	0	0
AGXT2	0	0	0	0	0	0
AHCTF1	18.7334	19.0778	19.4631	18.4727	18.5756	18.6557
AHCTF1P1	0.0953063	0.0408567	0.0694807	0.0214739	0.0191805	0.0628004
AHCY	81.669	84.7012	82.2678	85.833	84.778	83.4433
AHCYL1	55.6275	56.5472	54.846	59.6956	59.236	58.1843
AHCYL2	6.08739	5.87291	5.97517	6.59871	7.2291	6.29616
AHDC1	17.9804	16.17	16.519	15.8473	16.1751	17.1139
AHI1	7.56043	7.69439	8.59874	8.05096	8.37819	9.25994
AHI1-DT	0.250738	0.230771	0.624647	1.10091	0.11675	0
AHNAK	235.649	209.397	204.312	218.945	239.85	241.36
AHNAK2	45.9963	44.1306	40.1435	39.5764	45.2129	45.7134
AHR	24.8614	26.1594	26.0917	21.0221	19.6259	19.8582
AHRR	13.6438	13.343	13.7884	13.607	14.0767	13.6495
AHSA1	154.097	152.735	151.35	160.961	154.248	150.33
AHSA2P	5.55622	4.73853	5.8101	7.17991	6.39175	6.34589
AHSG	0	0	0.133686	0	0	0
AHSP	0	0	0	0	0	0
AICDA	0.0417415	0.123978	0	0	0.0592663	0.06418
AIDA	130.87	136.822	129.517	129.176	123.518	121.956
AIF1	0	0	0	0	0	0
AIF1L	0.0333094	0.0329855	0.0845249	0	0.0708555	0.0251367
AIFM1	31.9934	30.798	34.6934	36.2846	29.9125	34.3801
AIFM2	18.2621	17.8669	19.8654	18.3615	15.8283	17.8796
AIFM3	0.440052	0.257859	0.0900057	0.12469	0.222273	0.320707
AIG1	51.4477	54.6798	59.5091	62.3007	60.2507	56.8271
AIM2	1.89939	0.440336	0.570459	0.877673	0.855842	0.365968
AIMP1	30.0068	28.5426	28.8098	29.772	27.5416	29.1518
AIMP2	38.2335	46.5112	49.3969	46.2957	44.3696	47.7189
AIP	64.6339	65.3085	55.9007	63.4123	58.9484	52.868
AIPL1	0.0828678	0.082044	0.046419	0.208054	0.0294481	0.0955839
AIRE	0.0416901	0.0412752	0.0718993	0.0365335	0.0667042	0.126104
AIRN	0	0	0	0.131546	0	0
AJAP1	0.0450758	0.089246	0.320327	0.251525	0.0960466	0.138648
AJM1	1.73595	1.42149	1.19412	1.67554	1.76992	1.4571
AJUBA	18.4274	18.3728	20.0959	18.7007	22.2579	19.9254
AJUBA-DT	0	0.0513351	0.223972	0.165485	0.147496	0.163115
AK1	49.712	48.5887	45.4882	54.3497	52.4978	53.0496
AK2	45.2743	50.2884	45.8913	49.3493	45.7904	45.8736
AK3	45.6995	45.0731	45.2483	46.6206	41.8738	43.8536
AK4	6.87657	6.93893	6.26256	6.29886	6.2115	7.90745
AK5	98.0232	101.76	102.912	109.368	109.825	109.929
AK6	27.2261	31.2489	32.9374	31.5518	33.7111	28.0969
AK7	0.215244	0.604228	0.635277	0.419205	0.546829	0.283087
AK8	0.0627502	0.23007	0.203137	0.0934446	0.111053	0.090011
AK9	2.71542	1.99106	1.77135	2.1528	2.21335	1.91346
AKAIN1	0	0	0	0	0.0512565	0
AKAP1	15.2895	13.3214	13.2736	14.5208	15.7237	13.9143
AKAP10	16.7506	16.0665	17.6179	16.3406	16.6227	14.6994
AKAP11	19.154	18.9967	19.1445	18.1963	18.1691	18.569
AKAP12	8.72985	8.97287	8.83907	9.27362	9.74646	9.81679
AKAP13	15.099	14.6611	14.6003	13.6838	13.7865	14.513
AKAP14	0	0	0	0.2788	0	0
AKAP17A	17.3882	17.3511	16.9113	17.7746	18.6766	18.7694
AKAP17BP	0.0388695	0.0192531	0.0501042	0	0	0.0149162
AKAP3	0.989226	1.24085	1.19262	0.918934	1.30926	1.02064
AKAP4	0	0	0	0	0	0
AKAP5	0.311371	0.355215	0.297205	0.205701	0.253586	0.249385
AKAP6	1.86897	1.75691	1.78622	1.76255	1.55312	1.70381
AKAP7	5.86881	4.94694	7.43363	4.49762	5.05031	8.8059
AKAP8	16.5846	16.3659	16.5813	16.3534	16.2482	17.0151
AKAP8L	32.8708	31.9033	37.6065	31.7237	31.4089	34.4067
AKAP9	6.12203	5.89753	5.63533	6.3956	6.57068	5.17695
AKIP1	49.846	48.9628	48.1793	47.0407	47.7886	49.849
AKIRIN1	49.401	51.5235	55.1771	50.5492	51.2282	48.7853
AKIRIN2	54.7896	53.2363	53.5899	49.8108	52.0696	51.6006
AKNA	6.71829	6.88197	6.37778	7.97754	7.71813	6.67514
AKNAD1	0.481421	0.151385	0.354337	0.118839	0.189851	0.146887
AKR1A1	79.0747	71.9506	72.0683	84.2486	78.9111	81.2251
AKR1B1	539.628	547.635	507.851	554.935	467.265	489.412
AKR1B10	0.484424	0.766198	1.01113	1.15541	0.630743	0.822697
AKR1B15	0.0995627	0	0.0697431	0.192912	0.0353816	0
AKR1C1	50.8276	53.0326	51.7013	50.0992	41.5971	45.2183
AKR1C2	5.36129	4.23284	4.81291	5.35285	6.37172	8.79541
AKR1C3	13.7262	17.1916	13.0418	36.6688	27.6654	29.0462
AKR1C4	0	0	0	0.0868873	0	0
AKR1C6P	0	0	0	0	0	0.0678779
AKR1C8	0.408996	0.173512	0.445002	0.327807	0.0558124	0
AKR1D1	0	0	0	0	0.031936	0
AKR1E2	4.92579	5.43243	4.44276	5.14744	3.35922	6.02749
AKR7A2	85.8288	93.2391	90.663	102.268	100.125	96.2147
AKR7A2P1	0.0948935	0.0938115	0.0825037	0	0.271536	0.219728
AKR7A3	0.535225	0.209069	1.13569	0.386575	0.817125	0.767066
AKR7L	0	0	0.123688	0.20092	0.170017	0.0405055
AKT1	151.056	146.678	134.806	138.76	137.841	142.654
AKT1S1	84.2354	82.2336	83.4852	84.4692	86.0887	84.6921
AKT2	58.3805	55.8281	51.9263	61.0943	59.7586	58.4614
AKT3	30.1317	31.656	30.5143	25.5656	31.1218	26.9322
AKT3-IT1	0.385069	0	0	0.317033	0.287382	0
AKTIP	12.366	13.3742	13.8278	15.1704	13.6689	14.4922
ALAD	34.2429	32.884	33.7566	35.7857	35.4908	31.7891
ALAS1	69.4141	66.1027	68.9787	60.8581	55.8264	59.8378
ALAS2	0	0	0	0	0	0
ALB	0	0	0	0	0	0
ALCAM	99.7516	94.9337	103.816	93.6174	97.6595	95.11
ALDH16A1	16.3228	17.3821	17.1835	16.8948	18.2187	16.4038
ALDH18A1	63.8298	71.4836	71.6384	71.6617	68.7794	72.0284
ALDH1A1	0.0551313	0.0545623	0	0	0	0
ALDH1A2	0	0.0349918	0	0.112573	0.0689693	0.0271537
ALDH1A2-AS1	0.0445031	0	0	0	0	0
ALDH1A3	48.5271	44.6207	49.0777	126.147	95.5448	106.848
ALDH1A3-AS1	1.58143	1.42935	1.85225	2.44167	2.09791	2.05593
ALDH1B1	19.1157	19.721	19.6626	20.0768	19.8446	21.1699
ALDH1L1	0	0.0691187	0	0.0277939	0.0247521	0.0804507
ALDH1L1-AS1	0	0	0	0	0	0
ALDH1L1-AS2	0	0	0	0	0	0
ALDH1L2	19.1936	19.6705	18.8128	19.0884	22.2381	21.9391
ALDH2	8.87868	8.80266	8.10766	10.5175	9.49857	9.88153
ALDH3A1	1.626	1.53899	1.81894	2.4869	3.45089	3.6836
ALDH3A2	24.611	25.1367	25.2347	26.7354	24.0342	22.5811
ALDH3B1	30.4935	27.9692	29.8675	32.7157	33.2078	36.6109
ALDH3B2	0	0	0	0	0	0
ALDH4A1	13.0516	13.0891	13.094	15.759	14.77	16.0979
ALDH5A1	1.61532	1.58385	1.63664	1.47955	1.30009	1.32981
ALDH6A1	4.04255	4.02652	3.9884	4.18497	4.16085	4.04816
ALDH7A1	26.189	26.9415	27.3716	29.3939	29.0584	30.9422
ALDH8A1	0.0953566	0.379883	0.124254	0.0760322	0.10163	0.206703
ALDH9A1	72.1806	69.0221	66.7133	69.8092	71.2394	71.49
ALDOA	1430.83	1444.61	1437.16	1399.2	1355.87	1389.38
ALDOB	0.046886	0	0.080925	0	0.13324	0.0721176
ALDOC	28.0272	29.454	29.6401	29.9127	28.1196	27.156
ALG1	60.3131	52.7482	56.4423	57.095	53.2006	55.1235
ALG10	4.7857	4.29998	4.74776	4.34212	3.85757	4.84869
ALG10B	1.95253	2.16808	2.41419	2.12156	2.21672	2.21153
ALG11	17.8757	16.9286	17.7983	15.8183	16.8742	16.6515
ALG12	19.7548	16.379	17.1122	16.8654	20.3147	17.8484
ALG13	8.54099	10.4722	10.7146	10.451	10.7104	8.85207
ALG14	5.67673	5.98698	4.9012	7.29524	4.71183	4.6141
ALG14-AS1	0	0.115035	0.101569	0	0	0
ALG1L	0.142447	0.217295	0	0.203456	0.108053	0.0975698
ALG1L2	0	0	0.553622	0.126596	0.567125	0
ALG1L9P	1.01377	0.597052	0.714118	0.900001	0.966898	0.641425
ALG2	27.0348	28.359	29.6625	27.6181	28.4332	24.4781
ALG3	61.0981	67.7232	60.2612	62.9459	59.4429	67.3405
ALG5	59.3695	61.4303	59.2155	59.4296	52.9966	60.0654
ALG6	5.72125	5.40366	5.18324	6.26712	5.53385	6.09785
ALG8	39.603	45.6608	45.5807	43.5229	41.8446	42.9672
ALG9	21.584	21.7167	21.1402	19.1614	19.0492	19.4535
ALK	0	0.120079	0.07281	0.185531	0.0661281	0.071587
ALKAL1	0	0	0	0	0	0
ALKAL2	0	0.118554	0	0.096344	0	0
ALKBH1	13.7788	12.329	15.826	13.6602	10.4464	10.3679
ALKBH2	17.6757	17.9762	17.809	17.3791	16.3895	17.8975
ALKBH3	16.3727	19.0738	18.3636	16.7443	17.5841	16.6875
ALKBH3-AS1	0.302772	0.119841	0.523686	0.193367	0	0.27971
ALKBH4	7.38396	7.57729	6.93962	7.50218	6.17176	5.7547
ALKBH5	79.9543	78.6885	78.8418	75.2845	73.7154	82.0133
ALKBH6	18.284	19.4776	18.3762	18.2094	18.4349	21.6849
ALKBH7	60.5703	56.0264	61.3795	59.2255	59.6841	57.6785
ALKBH8	8.16337	7.29416	7.34968	7.53741	7.26877	6.04765
ALLC	0.308081	0.152036	0.13517	0.744379	0.555694	0.477663
ALMS1	2.93672	2.31845	2.53044	2.61106	2.8214	2.76541
ALMS1-IT1	0.0671607	0	0.116283	0.107299	0.0478531	0
ALMS1P1	0.0749955	0.074181	0	0.0599526	0.106992	0
ALOX12	0.759999	1.17549	0.681385	1.17407	1.6537	1.33529
ALOX12-AS1	3.32213	2.51509	1.59464	2.90875	1.87097	2.59526
ALOX12B	0	0	0	0.071609	0	0
ALOX12P2	0	0.0977972	0	0.0725354	0	0.0334668
ALOX15	0.0415707	0	0	0	0	0
ALOX15B	0.0415707	0	0.0789072	0	0	0
ALOX15P1	0	0	0	0	0	0
ALOX5	0	0	0	0	0	0
ALOX5AP	0	0.162852	0	0	0	0.256119
ALOXE3	0.338395	0.0630227	0.330665	0.110832	0.136084	0.28295
ALPG	0	0	0	0	0	0
ALPI	0	0	0	0	0	0
ALPK1	4.17097	4.98585	4.19145	4.80897	4.21759	4.37825
ALPK2	12.8957	11.8944	13.5985	13.3404	15.918	15.014
ALPK3	0.132252	0.0806459	0.0785704	0.0565799	0.136604	0.0936311
ALPL	0.400796	0.572737	0.409686	0.16816	0.112415	0.10266
ALPP	0	0	0	0	0	0
ALS2	14.356	12.2238	12.6659	13.4254	15.4345	13.5928
ALS2CL	1.65811	1.91515	1.84672	1.26478	2.0427	1.48627
ALX1	3.5792	3.07287	3.19342	2.26303	2.22333	2.18086
ALX3	5.07452	4.43075	3.45875	5.1945	3.78177	4.22812
ALX4	0.296923	0.514772	0.462422	0.324636	0.512103	0.455748
ALYREF	181.195	183.068	179.271	162.171	147.494	213.627
AMACR	10.2948	11.8342	11.4196	9.71821	10.0294	12.4176
AMBN	0	0	0	0	0	0
AMBP	0	0.0995634	0.0876558	0.161442	0	0
AMBRA1	13.6888	14.1289	13.1277	12.2267	12.7075	14.1797
AMD1	91.3318	97.7102	96.7168	95.5323	92.3959	93.696
AMDHD1	0.566473	0.356799	0.311317	0.123229	0.549156	0.515048
AMDHD2	24.5956	23.3863	24.6198	26.0215	24.9698	20.7033
AMELX	0	0	0	0	0	0
AMELY	0	0	0	0	0	0
AMER1	1.68202	1.35735	1.48696	1.22986	1.35629	1.48163
AMER2	0	0.0103769	0.0359479	0.0249618	0.0296301	0.0160712
AMER3	0	0	0	0	0	0.026587
AMFR	74.5483	74.603	76.8563	71.8218	72.4445	73.552
AMH	0.195912	0.839956	0.282589	0.678042	0.83732	0.55322
AMHR2	0	0	0	0	0	0.0468146
AMIGO1	3.0203	3.07614	2.45545	2.71779	2.78823	2.86193
AMIGO2	37.6791	36.8027	40.5372	30.3582	35.9791	33.9071
AMIGO3	1.91251	2.62787	2.08585	2.20779	2.46512	2.94
AMMECR1	8.42402	8.76237	9.26146	8.73597	9.59572	8.97571
AMMECR1L	13.9921	15.548	16.8304	15.5494	15.6209	14.2819
AMN	0	0.297654	0	0	0.0428217	0.0603994
AMN1	4.48849	5.27211	3.40749	4.68273	3.2331	4.70579
AMOT	1.03514	1.27194	1.00083	0.987709	1.00734	1.24179
AMOTL1	27.6026	30.0373	27.3229	26.4724	28.9978	30.326
AMOTL2	50.6718	46.9637	50.2168	45.9257	55.0476	50.1644
AMPD1	0	0.0971703	0	0	0	0
AMPD2	51.8021	47.9697	49.0704	50.1114	49.736	49.269
AMPD3	20.9693	23.0086	21.1816	21.6682	18.5721	18.5446
AMPH	11.9664	11.528	11.075	12.0801	11.6329	12.0258
AMT	0.580275	0.701725	0.557931	1.02982	0.875002	0.966464
AMTN	0	0	0	0	0	0
AMY1A	0	0	0	0	0	0
AMY1B	0	0	0	0	0	0
AMY1C	0	0	0	0	0	0
AMY2A	0	0	0	0	0	0
AMY2B	0.71123	0.37457	0.789635	0.769859	0.853767	0.859805
AMZ1	0.963453	0.688647	0.935297	1.82849	1.15601	1.14441
AMZ2	52.5054	63.3354	63.5911	64.6883	66.5742	63.461
AMZ2P1	1.02004	1.48279	1.23431	1.36961	1.71639	1.44392
ANAPC1	14.8894	16.6106	16.195	14.9162	15.3809	14.9389
ANAPC10	13.7344	16.3597	14.5767	13.6601	13.1267	14.2977
ANAPC11	153.27	165.507	156.709	183.319	185.749	172.064
ANAPC13	162.043	156.615	175.683	171.501	147.088	171.136
ANAPC15	66.1322	49.9482	48.6497	64.4068	55.9287	56.4605
ANAPC16	21.0704	19.5943	19.5675	20.5032	21.1263	21.3733
ANAPC1P1	0.0467086	0	0	0.0378038	0.0333706	0
ANAPC1P2	4.99709	5.41366	4.28384	6.2254	6.10881	5.40025
ANAPC1P4	3.61611	4.64899	3.82287	3.76213	4.15367	5.26379
ANAPC1P6	0	0	0	0	0	0
ANAPC2	23.5241	22.1399	23.4758	24.7037	26.0488	25.6152
ANAPC4	16.5052	16.5101	17.0078	16.2132	16.2656	17.2793
ANAPC5	68.0404	71.5204	72.7859	73.7658	71.7968	73.0124
ANAPC7	37.6521	35.8873	37.653	40.1284	36.7739	37.9059
ANG	13.0332	14.0436	13.4606	13.8637	10.9263	13.1621
ANGEL1	5.90967	5.7149	6.53815	6.51179	6.6373	5.86024
ANGEL2	17.5021	20.6909	18.4287	19.636	23.6456	23.3076
ANGPT1	18.4846	20.918	20.6113	19.3759	22.0245	20.5822
ANGPT2	0.708635	0.581585	0.575682	0.435879	0.440695	0.296031
ANGPT4	0.0477095	0	0.0815947	0	0.0338103	0.01821
ANGPTL1	15.2099	15.9176	13.5547	8.82803	9.6746	9.52555
ANGPTL2	159.14	170.847	158.103	167.05	165.013	164.89
ANGPTL3	0	0	0	0.0302781	0	0
ANGPTL4	23.6223	25.2385	26.2681	21.9645	20.6863	19.845
ANGPTL5	0	0	0.124395	0.0422162	0.102404	0
ANGPTL6	0.230701	0.312141	0.119305	0.18078	0.219501	0.117334
ANGPTL7	0	0	0	0	0	0
ANGPTL8	0	0	0.288718	0.264827	0.237367	0.254861
ANHX	0	0	0	0	0	0
ANK1	0.769539	0.689136	0.768222	0.779734	1.01245	0.714338
ANK2	7.56098	6.91489	7.19406	8.03541	7.99676	7.48035
ANK2-AS1	0	0	0.279896	0.513626	0	0.123587
ANK3	0.0608827	0.0215742	0.0191823	0.0846924	0.0322937	0.0883489
ANK3-DT	0	0	0	0	0	0
ANKAR	0.518501	0.638912	0.501913	0.503906	0.789766	0.710652
ANKDD1A	2.10468	2.26069	1.87466	2.21605	2.12542	1.64471
ANKDD1B	0.323072	0.178639	0.280241	0.184936	0.229754	0.124298
ANKEF1	1.68658	2.38047	1.75518	1.65267	1.77153	2.19892
ANKFN1	0	0.0924843	0.0111249	0	0.0331954	0
ANKFY1	39.0607	38.0936	37.5656	33.6008	35.7813	37.0396
ANKH	40.7089	40.5253	41.9377	48.1325	44.8493	45.5903
ANKHD1	16.7816	14.6	13.1876	13.9659	13.0067	13.4175
ANKHD1-EIF4EBP3	7.81172	9.70433	11.6538	9.17516	10.2195	10.2197
ANKIB1	34.2951	33.4481	33.416	30.2502	30.8588	31.9124
ANKK1	0.132522	0	0	0	0	0
ANKLE1	0.249269	0.372081	0.420432	0.29898	0.493248	0.6988
ANKLE2	43.8163	43.2832	45.0757	44.2776	43.15	44.8176
ANKMY1	2.2902	2.8915	2.10537	2.76684	2.83257	2.76087
ANKMY2	21.9924	21.6363	18.4654	21.0092	20.3978	19.5675
ANKRA2	10.2887	9.05151	12.3939	10.8529	11.9325	8.07976
ANKRD1	5.61949	4.31703	5.72238	4.3301	5.41633	4.06694
ANKRD10	30.838	27.412	30.4128	28.1887	32.5057	28.2048
ANKRD11	30.7818	31.398	30.392	31.6419	33.5191	32.5554
ANKRD12	4.73653	4.93673	4.76084	5.1073	5.11636	5.39028
ANKRD13A	45.5602	46.8868	49.131	57.0836	56.6476	56.396
ANKRD13B	3.96489	3.52598	3.80936	3.49613	3.96304	4.40199
ANKRD13C	18.2843	18.5307	16.047	17.8597	17.6125	17.0661
ANKRD13D	19.7624	17.0187	17.7834	17.744	20.1994	16.1113
ANKRD16	4.89757	3.59918	5.48653	3.78059	5.02977	6.31575
ANKRD17	29.7256	29.4731	29.2771	26.5556	26.9177	28.63
ANKRD17-DT	0.0708847	0	0.0381942	0.129651	0.0544245	0.0898673
ANKRD18A	0.102458	0.0399118	0	0.0697437	0.0467757	0.0256224
ANKRD18B	0.0575098	0.199352	0	0.0228865	0.0611273	0.0441695
ANKRD18CP	0.166224	0.0823163	0.11919	0.0220479	0.0983665	0.0851037
ANKRD18DP	0	0	0	0	0	0
ANKRD19P	0.445254	0.195907	0	0.394483	0.140637	0.114163
ANKRD2	2.65727	2.40701	3.66702	4.61825	4.04873	4.87687
ANKRD20A1	0.0742704	0	0.0551176	0.0305306	0.140125	0.150941
ANKRD20A11P	0.0818331	0	0	0	0	0.0957074
ANKRD20A12P	0.193977	0.0795079	0.374151	0.485632	0.380671	0.284291
ANKRD20A19P	0	0.0208813	0.0180301	0.0189065	0	0.0322018
ANKRD20A21P	0.07579	0	0.032658	0.0301874	0	0
ANKRD20A2P	0.149915	0.175369	0.0299174	0.361527	0.195524	0.0879727
ANKRD20A3P	0	0.0885669	0	0	0	0
ANKRD20A4-ANKRD20A20P	0	0	0	0.0389996	0.0202589	0
ANKRD20A5P	0.0388873	0	0.101259	0.0702346	0.0465053	0.0298029
ANKRD20A8P	0.0891937	0	0.0511805	0.0709974	0	0.0460837
ANKRD20A9P	0	0	0	0	0	0
ANKRD22	0.0281805	0	0	0.0224281	0	0.0216427
ANKRD23	0.566624	0.474654	0.338362	0.48636	0.58807	0.670259
ANKRD24	0.282619	0.265923	0.39681	0.617503	0.3059	0.265397
ANKRD26	2.84413	3.21502	3.88955	3.87521	3.8307	3.3723
ANKRD26P1	0.0172557	0.0170954	0	0	0.0244146	0.0132416
ANKRD26P3	0	0	0	0	0	0
ANKRD27	13.832	14.977	14.5924	14.3503	14.5463	14.558
ANKRD28	39.0834	43.146	43.7112	39.3264	39.5983	38.6131
ANKRD29	7.07018	5.22176	5.44336	5.45513	4.36091	4.54606
ANKRD30A	0	0	0	0	0	0.0237562
ANKRD30B	0.173171	0.1501	0.241877	0.169554	0.295923	0.18278
ANKRD30BL	0	0	0	0	0	0
ANKRD30BP2	0.0637946	0	0	0.0254037	0.0226126	0.0253505
ANKRD30BP3	0	0	0	0	0	0
ANKRD31	0.0725285	0.0549096	0.0207911	0.0577017	0.026145	0.148494
ANKRD33	1.68869	2.95403	2.64965	1.17474	0.509775	0.862134
ANKRD33B	1.155	1.39221	0.980803	1.06922	1.18281	1.16004
ANKRD34A	2.45347	3.23975	3.10272	2.70051	2.98407	3.21074
ANKRD34B	0.0185205	0	0.0319014	0	0.0393581	0.0426945
ANKRD34C	0	0	0.0166185	0.0307564	0.0547395	0
ANKRD34C-AS1	0	0	0	0	0	0
ANKRD35	2.11358	2.27025	2.00609	2.99582	2.56643	1.92697
ANKRD36	1.53336	1.47926	1.12431	1.47253	2.20119	1.89705
ANKRD36B	2.80015	2.24578	2.04075	2.24017	2.1661	2.94505
ANKRD36BP1	0	0	1.08191e-06	0	0.0193312	0
ANKRD36BP2	0.067743	0.0670206	0.0586507	0.108235	0	0
ANKRD36C	0.709017	0.515005	0.635691	0.582476	0.640156	0.471231
ANKRD37	7.55965	8.68505	7.40634	7.06333	6.65791	6.9424
ANKRD39	17.8201	22.4533	16.6276	16.7945	19.1848	17.7683
ANKRD40	36.0672	38.2493	37.3409	35.6896	35.6953	36.2648
ANKRD40CL	0	0	0	0	0	0
ANKRD42	7.06079	7.67831	8.3995	7.68475	7.21389	7.94487
ANKRD42-DT	0.691672	0.981515	3.09426	3.4166	2.55105	0.973217
ANKRD44	2.31958	2.33974	2.03964	1.57166	2.20296	1.62537
ANKRD44-AS1	0	0	0	0	0	0
ANKRD44-DT	0	0	0	0	0	0
ANKRD44-IT1	0	0	0	0.101173	0.0815485	0.0997736
ANKRD45	0.897003	0.938065	0.85252	0.660009	0.515733	0.706891
ANKRD46	6.96675	7.4395	6.41519	7.58528	7.6689	6.90015
ANKRD49	5.21868	5.89295	6.95657	5.71031	6.36447	5.67233
ANKRD50	11.6252	12.6815	12.0922	10.645	11.0139	11.6517
ANKRD52	41.759	39.776	38.4018	36.761	40.2012	39.0293
ANKRD53	0.732051	1.12032	1.23462	0.551659	0.880504	0.783184
ANKRD54	18.4201	19.1747	21.7878	19.0346	20.2424	18.9636
ANKRD55	0	0	0	0	0.079604	0.0430598
ANKRD6	0.155378	0.281239	0.112124	0.277517	0.182191	0.333681
ANKRD60	0	0.0319026	0.0554702	0	0	0
ANKRD61	0.4343	0.687108	0.678823	0.417094	0.12413	0.469011
ANKRD62	0.0225699	0	0	0	0	0
ANKRD62P1-PARP4P3	0	0	0	0	0	0
ANKRD63	0.0915202	0	0	0	0.0323985	0
ANKRD65	0.375604	0.454222	0.582694	0.580751	0.489864	0.529907
ANKRD65-AS1	0.0668627	0.104093	0	0	0	0
ANKRD66	0	0	0	0	0	0
ANKRD7	0.383515	0.189566	0.166746	0.307198	0.0685986	0.0740085
ANKRD9	8.6656	9.39535	9.05972	9.11799	9.65943	8.64135
ANKS1A	9.59279	10.1651	10.3641	9.65679	9.85315	10.3811
ANKS1B	0.00919328	0.0842097	0.0986282	0.0757068	0.12659	0.0431888
ANKS3	8.19041	7.67831	7.69564	8.44043	8.20285	7.82791
ANKS4B	0	0	0	0.0953943	0.0354064	0.134353
ANKS6	4.36378	4.3671	4.69041	5.30763	5.18813	4.8535
ANKUB1	0.0516022	0	0	0	0.00412238	0
ANKZF1	9.88675	10.5886	9.8209	10.3478	10.9983	11.7422
ANLN	75.6964	77.3496	81.4966	81.6906	87.0658	83.0795
ANO1	0	0	0	0	0	0
ANO10	75.6161	78.6696	76.4404	73.4468	73.8761	77.2105
ANO2	0.0296181	0	0.0764775	0	0	0
ANO3	2.96911	3.23905	2.95165	2.766	2.56125	2.72195
ANO3-AS1	0	0.169145	0	0	0	0
ANO4	0.564026	0.739905	0.556028	0.321951	0.680438	0.469916
ANO5	0	0	0.0138649	0.0128325	0.0114178	0
ANO6	54.6082	55.0238	54.4866	54.7998	57.2504	56.1145
ANO7	1.20351	1.17237	0.970778	1.23696	1.26613	1.24975
ANO7L1	3.19527	2.30912	2.50405	1.60214	2.23947	1.87268
ANO7L1-2	0	0	0	0.213552	0	0.0400413
ANO8	8.2809	8.04496	7.74026	7.55594	8.27252	7.23643
ANO9	0	0.0769653	0	0	0	0.119493
ANOS1	0.0695045	0.41256	0.120384	0.0555341	0.0358586	0.0535445
ANP32A	64.4825	70.5926	58.3305	70.4465	67.9205	74.3853
ANP32A-IT1	0.13625	0.0996816	0.174662	0.187014	0.0714397	0.0257818
ANP32AP1	0	0	0	0	0	0.0990654
ANP32B	166.068	174.198	163.97	182.029	181.484	202.666
ANP32D	0	0	0.218983	0	0	0
ANP32E	54.8922	59.7917	58.6481	59.0697	52.5731	65.1453
ANPEP	1011.7	1038.65	974.781	965.993	893.404	948.13
ANTKMT	40.8261	36.0474	34.9046	48.0394	44.9518	37.1107
ANTXR1	241.997	237.77	241.591	218.601	234.903	238.297
ANTXR2	94.9022	91.4222	98.8603	84.7082	78.5221	88.0433
ANTXRL	0	0	0	0	0	0
ANTXRLP1	0	0	0.364724	0.781888	0.399933	0.215076
ANXA1	1400.24	1446.7	1455.99	1291.21	1179	1188.82
ANXA10	0.342173	0.338358	0.742663	0.547626	0.305563	0.131959
ANXA11	104.712	114.88	104.461	123.075	115.463	117.086
ANXA13	0	0	0	0	0	0
ANXA2	2775.87	2717.79	2841.22	2837.87	2851.9	2789.62
ANXA2P1	0.279744	0	0.243132	0	0	0
ANXA2P2	0.0979076	0.290512	0.341166	0.236297	0.35308	0.227096
ANXA2P3	0	0	0	0.0741869	0.0662557	0.0714991
ANXA2R	0.876396	1.29778	1.15211	1.76332	1.78958	1.47116
ANXA2R-AS1	1.36619	0.951591	1.66031	0.72642	1.47466	1.08992
ANXA2R-OT1	7.80856	9.43041	11.5035	11.8693	8.11858	8.76129
ANXA3	6.46283	4.68787	5.31372	3.31106	5.91217	4.05568
ANXA4	93.3106	98.3151	93.1783	95.2243	94.7405	93.3318
ANXA5	1359.86	1371.86	1389.87	1379.08	1360.85	1376.74
ANXA6	296.314	304.613	299.2	293.16	308.169	290.528
ANXA7	117.052	118.271	121.292	121.953	123.252	120.198
ANXA8	0.466046	0.837746	1.03237	0.530805	1.06998	0.320096
ANXA8-2	0.0719055	0.0294286	0.0766727	0.149401	0.139204	0.146966
ANXA8L1	0.198253	0	0.226094	0	0	0.430714
ANXA9	2.39949	2.39466	2.15875	1.71445	2.5167	2.2015
AOAH	0	0	0.0328801	0	0	0.050511
AOAH-IT1	0	0	0	0	0	0
AOC1	0	0	0	0.0343697	0	0
AOC2	0.796361	0.414963	0.216862	0.414735	0.416586	0.366748
AOC3	0.161365	0.143335	0.166654	0.115464	0.0342981	0.07425
AOC4P	0	0	0.0482461	0.0445488	0.0794275	0
AOPEP	69.091	63.8172	63.6511	68.5397	70.3018	65.3512
AOX1	23.8666	24.3411	24.138	25.2951	28.0959	26.6631
AOX3P-AOX2P	0.0709083	0	0	0	0	0
AP1AR	11.6049	10.6719	12.5909	12.4671	11.5148	11.5467
AP1B1	58.4363	54.2877	56.5406	54.502	54.7379	52.9243
AP1B1P1	0	0	0	0.14298	0	0
AP1G1	30.9328	32.1187	31.9125	29.9192	30.3859	33.0386
AP1G2	7.03803	5.12635	6.44895	5.61751	5.32206	6.70275
AP1G2-AS1	0.723916	0.687982	0.478321	1.01564	1.42429	1.0484
AP1M1	11.8269	11.0439	11.2849	11.1926	12.0002	11.9995
AP1M2	0.203905	0	0.117696	0	0.339042	0.0523545
AP1S1	238.684	243.334	238.299	244.1	243.044	239.706
AP1S2	53.2	50.6118	61.8424	48.7043	49.618	50.5252
AP1S3	0.566559	0.540693	0.762017	0.43431	0.539202	0.68806
AP2A1	88.1064	97.7574	91.2949	95.5535	96.2999	93.3161
AP2A2	52.8142	47.8388	49.7169	51.6583	50.1684	52.7154
AP2B1	96.2646	97.9777	95.4334	95.3036	98.7037	100.887
AP2M1	581.909	558.85	577.82	584.111	586.296	566.721
AP2S1	529.501	522.288	517.125	552.709	517.397	542.471
AP3B1	50.024	52.3751	50.5282	53.6137	53.1961	51.0676
AP3B2	0.508453	0.329477	0.192283	0.333497	0.535097	0.259411
AP3D1	94.2755	96.7164	92.7752	94.0571	95.0204	94.3273
AP3M1	36.0826	36.0286	38.177	38.0891	36.7448	38.7496
AP3M2	8.3787	8.93137	7.10862	7.78155	7.83355	7.14888
AP3S1	146.67	155.366	155.774	159.124	158.157	158.743
AP3S2	14.6623	15.0963	11.7478	13.8288	12.9593	13.182
AP4B1	11.6675	12.4707	11.9085	10.4635	11.8349	12.655
AP4B1-AS1	0.499706	0.322916	0.364857	0.323385	0.277418	0.255382
AP4E1	9.71108	8.92373	10.3612	9.24473	9.61235	9.65921
AP4M1	12.6979	12.5245	11.5532	12.6996	12.6358	12.9924
AP4S1	3.04122	2.46004	2.65353	2.41634	3.32498	3.63075
AP5B1	9.07555	9.13963	9.0908	8.94095	8.84267	8.02917
AP5M1	7.04333	7.76789	7.61703	7.23272	6.48155	6.48695
AP5S1	4.4418	3.81024	5.57999	5.33183	4.95012	5.34731
AP5Z1	14.0297	15.3467	14.304	14.1777	13.5304	13.2113
APAF1	12.8204	11.7562	14.5858	12.0206	13.7597	11.5701
APBA1	6.69366	6.24251	7.56116	6.00887	5.59115	5.73069
APBA2	0.382	0.192413	0.234502	0.203366	0.42808	0.4481
APBA3	8.1369	9.72687	9.06453	11.0993	10.3153	8.37465
APBB1	35.195	32.1139	35.415	34.1087	31.5613	34.9916
APBB1IP	16.734	18.0039	16.8988	17.6572	17.2154	16.8041
APBB2	25.9448	26.9613	26.6562	24.2773	25.7697	25.3294
APBB3	5.49713	4.63908	5.10145	4.79107	5.00287	4.103
APC	9.14555	9.66759	9.47714	8.93059	9.78416	9.03497
APC2	0.753607	0.99577	0.826375	0.781732	0.946876	1.21221
APCDD1	6.85617	6.13511	6.039	9.57622	9.90792	10.6674
APCDD1L	143.057	149.233	142.75	131.812	123.112	131.841
APCDD1L-DT	12.8797	8.33448	12.128	11.3747	10.6879	10.3351
APCS	0	0	0	0	0	0
APEH	51.5361	48.4619	47.0489	56.4329	54.5046	51.4872
APELA	0	0.0923147	0	0	0.214502	0
APEX1	201.061	190.989	192.313	199.679	196.17	203.347
APEX2	13.451	12.5615	13.034	14.0555	13.3424	14.1687
APH1A	161.942	172.034	157.517	160.609	167.081	168.946
APH1B	15.987	16.3055	14.9394	13.9938	18.3966	19.2595
API5	68.6546	72.4368	70.4181	66.6363	69.8115	72.7101
APIP	38.5867	42.5931	40.2628	39.2261	36.6054	37.7828
APLF	2.24809	3.07204	2.52232	2.5593	2.03653	2.4478
APLN	2.53045	2.4042	2.09115	2.7503	2.71597	2.89012
APLNR	0.827261	0.818413	0.667309	1.06221	0.982647	1.16834
APLP1	7.01613	8.35163	7.46444	9.03881	8.70501	7.3798
APLP2	578.663	565.371	609.885	668.56	666.048	621.031
APMAP	113.349	108.621	120.573	130.808	121.315	120.003
APOA1	0.472146	0.465961	0.552699	0.380384	0	0
APOA1-AS	0	0	0.295876	0	0	0
APOA2	0	0	0	0	0	0
APOA4	0	0	0	0	0	0.128687
APOA5	0.187244	0.185275	0	0	0	0
APOB	0	0	0	0	0	0
APOBEC1	0	0	0	0	0	0
APOBEC2	0.0736363	0	0	0	0.052516	0
APOBEC3A	0	0	0	0	0	0.0750264
APOBEC3A_B	0	0	0	0	0	0
APOBEC3B	24.2264	23.0436	23.9629	23.9143	29.3147	22.762
APOBEC3B-AS1	0.453017	1.33864	0.804032	0.183659	0.675648	0.541103
APOBEC3C	78.271	80.1826	78.5202	81.2692	81.9896	84.5149
APOBEC3D	3.88631	4.38169	2.53	3.0442	4.26396	3.98033
APOBEC3F	14.6783	13.5656	18.4976	13.3161	12.5152	16.2816
APOBEC3G	18.8583	18.8636	15.6301	16.1348	13.9694	15.5711
APOBEC3H	0	0.273324	0.994402	0.679241	0.189146	0.914825
APOBEC4	0	0	0	0.0320091	0	0
APOBR	0.0287061	0.0852917	0.024704	0.0228476	0.0610232	0.0881889
APOC1	8.06649	12.5156	14.543	7.92019	12.2923	12.2102
APOC1P1	0.26907	0	0.240368	0.219039	0	0.420831
APOC2	0	0	0	0	0	0
APOC3	0	0	0	0	0	0
APOC4	0	0	0	0	0	0
APOC4-APOC2	0	0	0	0	0	0
APOD	1.00172	1.97661	2.64229	2.28861	0.844771	0.906858
APOE	2.89448	2.31015	3.40896	6.26243	4.47042	5.59207
APOF	0.0678789	0.0671548	0	0	0.200847	0.0523769
APOH	0	0.109054	0	0	0	0
APOL1	100.688	105.564	104.891	92.1199	93.7078	94.6841
APOL2	66.2476	64.2802	60.3693	54.0629	54.2725	59.2609
APOL3	28.9937	31.2595	29.1781	28.298	27.0632	29.7249
APOL4	0.127199	0.0368893	0.333259	0.0494964	0.454694	0.120339
APOL5	0.0857599	0	0	0	0	0.0661476
APOL6	28.4985	28.344	27.7477	24.2991	25.2777	25.3073
APOLD1	2.6954	2.94513	2.70695	2.73866	2.66416	2.6411
APOM	2.33204	4.16088	4.03501	3.04515	3.65643	3.53686
APOO	16.5943	17.1033	16.0026	17.7692	16.0116	15.5611
APOOL	6.60692	7.83845	6.4737	6.44502	7.55815	7.50469
APOOP5	0	0	0	0	0	0
APP	668.231	661.692	686.059	721.006	702.675	706.284
APPBP2	18.0405	18.9416	17.6774	18.1586	17.4449	18.0833
APPL1	16.6161	16.903	16.2294	17.0588	17.5628	17.2672
APPL2	40.347	39.0577	43.9975	50.6165	49.1846	49.214
APRG1	0.061406	0.157408	0.0703709	0.236357	0.0824417	0.119522
APRT	139.661	140.01	134.843	143.455	141.05	144.314
APTR	3.16916	5.02522	2.0392	4.02697	4.19743	3.59355
APTX	22.3856	24.0303	24.1198	26.0597	27.3147	23.2857
AQP1	7.51526	5.8721	7.03977	1.32713	0.922704	1.60834
AQP10	0	0	0	0	0.0505174	0
AQP11	3.91805	3.25492	2.78969	2.6673	3.46457	3.14968
AQP12A	0	0	0	0	0	0
AQP12B	0	0	0	0	0	0.0618388
AQP2	0	0	0	0	0	0
AQP3	0.900611	0.447687	0.325256	2.22929	1.61139	1.34401
AQP4	0	0	0	0	0	0
AQP4-AS1	0	0	0	0	0	0
AQP5	0	0	0	0	0	0
AQP5-AS1	0	0	0	0	0	0
AQP6	0.0443525	0.0882811	0	0	0	0
AQP7	0.0771427	0	0	0	0	0.111061
AQP7B	0	0	0	0	0	0
AQP7P1	0	0	0	0	0	0
AQP7P3	0	0	0	0.14092	0.241924	0.51365
AQP8	0.189598	0	0	0	0	0
AQP9	0.128174	0	0.0726192	0.0681008	0	0.0971106
AQR	11.8387	11.3107	11.5334	10.8061	11.2258	11.632
AR	0.536477	0.708705	0.715554	0.591827	0.701441	0.645966
ARAF	43.3195	43.1185	44.6644	44.6384	45.4283	43.8739
ARAP1	45.0013	44.5785	41.626	42.4079	43.9364	43.0719
ARAP1-AS2	0.0648742	0.0640987	0.0559725	0.0517908	0.138359	0.14943
ARAP2	0	0	0.0287712	0.00991719	0.0236887	0
ARAP3	4.22945	3.63094	3.42877	4.05718	4.03075	3.47603
ARC	0.904084	1.00708	0.908966	0.420107	0.507817	0.665878
ARCN1	172.909	174.056	179.539	166.819	162.72	171.439
AREG	0.310814	1.84318	0.811796	0.747442	0	0.48011
AREL1	21.0519	21.7033	21.4009	19.3088	19.6232	19.4205
ARF1	527.167	509.035	506.326	486.95	504.699	494.721
ARF3	115.234	118.197	109.629	107.493	105.822	114.977
ARF4	549.183	579.881	585.658	545.339	529.051	562.768
ARF4-AS1	1.06807	1.35421	1.55878	1.78236	3.05483	2.1284
ARF5	125.01	134.934	135.19	151.327	159.796	149.461
ARF6	95.3919	99.6727	91.3525	98.5318	96.6622	100.165
ARFGAP1	51.271	47.3615	53.242	48.9277	51.3456	50.2753
ARFGAP2	49.3675	52.6416	50.9662	50.2361	49.6653	50.9718
ARFGAP3	55.7029	52.9204	57.123	57.5842	57.6241	52.3137
ARFGEF1	18.154	17.477	19.5414	17.2765	18.5738	18.752
ARFGEF1-DT	0	0.168716	0.196705	0	0.0404306	0
ARFGEF2	18.4762	18.0767	17.4132	18.5558	17.9919	16.7323
ARFGEF3	0.0417272	0.00863139	0.0241477	0.0503146	0.0397729	0.0431729
ARFIP1	26.0531	30.7003	30.1744	30.4423	27.9858	28.124
ARFIP2	59.8364	55.061	56.6553	51.769	59.5484	53.2618
ARFRP1	30.703	29.3077	27.9785	32.1092	29.1955	30.0239
ARG1	0.541209	0	0	0	0	0.0836289
ARG2	6.32894	7.7111	6.57053	7.5422	5.64356	6.94107
ARGFX	0.0446113	0.110331	0.0734529	0.159292	0.0750094	0.0975944
ARGFXP2	0.316957	0	0.0920115	0.169414	0.0782742	0
ARGLU1	18.228	18.6334	21.9973	21.744	22.5584	21.1312
ARHGAP1	78.084	78.4004	76.0679	78.9456	81.1452	83.8258
ARHGAP10	18.659	21.2707	21.8665	19.8308	22.8883	21.0172
ARHGAP11A	23.7621	26.7815	25.5137	25.7415	27.1322	27.8949
ARHGAP11A-DT	0.328002	0.322305	0	0	0	0.773003
ARHGAP11A-SCG5	2.26353	1.78935	2.94816	1.88981	2.23422	3.46458
ARHGAP11B	3.214	4.58932	5.70907	5.21769	5.77433	5.38075
ARHGAP11B-DT	1.39895	1.34131	1.65121	1.44896	1.42718	1.5839
ARHGAP12	21.1702	23.1918	23.7147	23.8893	23.1766	22.4263
ARHGAP15	0.0620573	0	0.181528	0.0345096	0.149346	0.070131
ARHGAP15-AS1	0.0050591	0.0109836	0.00874596	0.0040199	0	0.00850225
ARHGAP17	35.2111	37.109	35.3656	34.3347	34.5587	35.8887
ARHGAP18	41.2359	43.2149	44.4502	45.1023	43.621	44.6882
ARHGAP19	3.80088	4.19685	3.88938	4.2778	4.00695	3.21796
ARHGAP19-SLIT1	0	0	0	0	0	0
ARHGAP20	0.14787	0.343718	0.193733	0.303422	0.23317	0.2263
ARHGAP21	44.1064	43.3833	42.4688	45.5908	44.0998	43.5643
ARHGAP22	94.7007	96.3069	88.6847	104.768	103.866	100.61
ARHGAP22-IT1	0	0	0.0995927	0.091639	0.0819275	0
ARHGAP23	57.4589	55.8269	56.7091	56.2043	58.2168	61.1698
ARHGAP24	32.116	32.9702	33.6705	31.0584	29.693	30.2275
ARHGAP25	0.245182	0	0	0	0	0.0486277
ARHGAP26	1.63654	2.38282	1.54786	1.63527	1.8271	1.85712
ARHGAP26-AS1	0	0	0	0	0	0
ARHGAP26-IT1	0	0	0	0	0	0
ARHGAP27	4.58224	4.81683	5.62304	5.03421	4.2163	3.46402
ARHGAP27P1	0.711432	1.04192	1.35571	1.19396	1.63935	1.39633
ARHGAP27P1-BPTFP1-KPNA2P3	1.87811	1.6488	1.50605	2.16102	2.26038	2.28516
ARHGAP27P2	0	0	0	0	0.102995	0.0556498
ARHGAP28	0.0388546	0	0.06678	0.0154489	0	0
ARHGAP28-AS1	0	0	0	0	0	0
ARHGAP29	42.2211	41.1751	43.0694	41.5649	43.829	44.218
ARHGAP29-AS1	5.59771	2.44544	5.31493	5.84746	5.05036	7.07529
ARHGAP30	0.117583	0.0873388	0.0737145	0.090901	0.0624951	0.0438584
ARHGAP31	10.6773	11.8215	10.7995	9.2847	10.8916	9.9349
ARHGAP31-AS1	0.822349	0	0	0.223285	0.201264	0.64342
ARHGAP32	3.21934	2.92318	3.20048	3.19587	3.28488	3.38901
ARHGAP33	3.25658	3.69619	3.29618	3.36123	4.00042	3.43345
ARHGAP35	29.7245	30.5398	28.5485	28.1563	27.2832	29.1886
ARHGAP36	0	0	0	0	0	0
ARHGAP39	3.69566	3.30901	3.37696	2.6496	2.98362	3.28591
ARHGAP4	0.20312	0.234666	0.349881	0.485236	0.264067	0.416168
ARHGAP40	0	0	0	0	0	0
ARHGAP42	2.27905	2.12686	2.80685	2.2388	2.47176	2.42004
ARHGAP42-AS1	0	0	0	0.0497743	0	0.0479981
ARHGAP44	0.179332	0.190727	0.241421	0.232142	0.148278	0.0595019
ARHGAP44-AS1	0	0.029102	0.0250453	0	0	0
ARHGAP45	0.867411	0.787332	0.934168	1.75596	1.61516	1.22204
ARHGAP5	17.7334	19.7095	19.0903	17.1019	17.2578	17.9358
ARHGAP5-AS1	1.34336	3.09056	1.41804	2.59215	2.56706	2.67619
ARHGAP6	2.38449	2.61153	2.26065	1.8771	2.71162	2.01734
ARHGAP8	0.12114	0	0.24194	0	0.298684	0
ARHGAP9	0.0663708	0.151044	0	0.263341	0.0439238	0.0642329
ARHGDIA	577.784	539.948	559.798	555.443	581.133	582.828
ARHGDIB	5.36716	5.95673	6.65062	7.70311	6.97299	7.14526
ARHGDIG	0	0.282329	0	0.115039	0	0
ARHGEF1	39.4461	38.2373	39.3702	42.5391	43.3285	42.8959
ARHGEF10	19.5592	20.4859	20.0212	20.8911	23.6908	21.7223
ARHGEF10L	12.6407	12.6673	12.2367	13.756	13.2463	12.9976
ARHGEF11	18.7519	18.2142	18.5934	19.2165	17.4612	19.8891
ARHGEF12	38.4178	38.5235	36.8273	35.0293	36.3948	35.8785
ARHGEF15	0.0681155	0	0	0	0	0
ARHGEF16	0.251048	0	0.217185	0.220561	0.178762	0
ARHGEF17	19.089	20.573	19.1531	19.7506	20.7553	18.1758
ARHGEF17-AS1	2.57663	1.13661	2.02333	1.3109	2.73999	1.48096
ARHGEF18	19.4552	20.6443	18.5219	18.8836	20.7846	20.855
ARHGEF19	4.66755	5.14669	5.21245	5.56159	6.12204	5.06549
ARHGEF2	53.218	50.8404	53.3019	51.3468	52.5903	51.6339
ARHGEF2-AS1	0	0	0	0	0	0
ARHGEF2-AS2	0.263227	0.494245	0.136639	0.223569	0.370083	0.380083
ARHGEF25	17.066	14.7132	15.4355	16.3584	17.6682	17.3811
ARHGEF26	0.63084	0.575516	0.415726	0.676576	0.6425	0.637053
ARHGEF26-AS1	0	0	0.0747396	0	0	0.171807
ARHGEF28	7.68893	7.9702	8.1593	7.96326	9.37031	7.86307
ARHGEF3	7.44332	7.79895	7.79952	7.39693	7.12271	6.60045
ARHGEF3-AS1	0	0	0	0	0.924673	0
ARHGEF33	0.255134	0.174419	0.156531	0.190566	0.2672	0.173561
ARHGEF34P	0.422441	0.608758	0.499619	0.387733	0.424016	0.319075
ARHGEF35	1.12599	1.37789	1.08131	1.62351	1.16372	1.06622
ARHGEF35-AS1	0	0.244099	0.20774	1.28173	1.42809	1.08132
ARHGEF37	0.128925	0.203259	0.430361	0.266705	0.539706	0.29715
ARHGEF38	0.209222	0	0.0191362	0.0528699	0.0644052	0.0170945
ARHGEF38-IT1	0	0	0	0	0	0
ARHGEF39	2.19532	1.67657	2.25917	2.65884	2.69808	2.40398
ARHGEF4	1.38582	1.00362	1.05852	0.683312	1.10664	1.43834
ARHGEF40	32.6091	33.5002	35.2158	38.0086	34.1137	32.8599
ARHGEF5	1.62938	1.45758	0.973324	1.87647	1.35184	2.05094
ARHGEF6	8.39861	9.54301	9.54198	8.99496	9.02073	9.59052
ARHGEF7	18.2061	18.714	18.5682	19.2233	18.07	18.6577
ARHGEF7-AS1	0	0	0	0	0	0
ARHGEF7-AS2	0	0	0	0	0	0
ARHGEF9	5.08828	5.74745	5.22835	4.63063	5.42304	5.38404
ARHGEF9-IT1	0	0	0	0	0	0
ARID1A	18.8014	16.5903	15.3029	14.8635	15.4863	17.2245
ARID1B	12.1642	12.2168	12.1748	11.8404	11.593	12.8981
ARID2	4.81959	4.6451	4.52651	4.8041	4.65274	5.11596
ARID3A	7.32248	7.37631	6.82292	7.20607	7.77334	7.47419
ARID3B	0.945609	1.36674	1.29609	1.07776	1.12229	1.56992
ARID3C	0	0	0.184143	0.050177	0.121349	0.115189
ARID4A	7.99505	7.56176	7.54947	6.97061	7.18011	7.92286
ARID4B	13.2716	12.9415	12.1685	12.6358	13.7456	13.4886
ARID5A	7.72936	6.093	6.90873	6.46095	7.42333	7.81861
ARID5B	13.491	13.4794	12.7647	13.3017	13.5194	15.2899
ARIH1	7.03783	6.85784	7.08877	6.88741	6.97976	6.72424
ARIH2	31.4308	30.9358	32.9921	33.3946	29.3509	32.6502
ARIH2OS	0.60466	0.523121	0.589427	0.546108	0.647966	0.81523
ARL1	69.0988	72.625	66.8872	69.9984	67.6045	69.5034
ARL10	7.22778	6.18146	6.63088	6.81681	7.46774	7.15848
ARL11	0.184769	0.152521	0.159207	0.1174	0.109138	0.105604
ARL13A	0.305384	0	0.343091	0	0	0.0610148
ARL13B	8.48978	8.64803	8.02609	8.35079	10.3351	8.93817
ARL14	0	0.0969741	0.17067	0	0	0.151473
ARL14EP	18.8629	19.1663	16.9545	18.7896	16.7744	15.6259
ARL14EP-DT	0	0	0	0	0	0
ARL14EPL	0	0	0.129924	0	0	0
ARL15	10.8483	10.5207	11.3691	11.6745	10.7235	11.3738
ARL16	34.6303	34.6784	34.4563	36.5611	43.066	36.5075
ARL17A	4.59488	4.3426	5.0334	5.19033	5.56146	5.35171
ARL17B	5.73972	3.56506	3.59297	4.10574	4.67544	5.2848
ARL2	135.439	139.083	134.004	153.507	146.64	144.954
ARL2-SNX15	0	0.676482	0.266536	0.503806	0.677796	0.75385
ARL2BP	117.485	118.831	109.214	117.973	113.446	114.315
ARL3	11.7733	11.9976	10.7661	11.9471	12.4227	12.7678
ARL4A	10.3638	8.95656	10.1763	9.73214	9.52777	9.09317
ARL4AP5	0	0	0	0	0	0
ARL4C	23.8935	26.3687	23.9524	28.2766	24.0834	28.436
ARL4D	24.0053	26.6261	22.2085	25.816	27.1963	27.3703
ARL5A	19.0337	18.3449	20.2016	19.5526	19.1266	20.0332
ARL5B	10.7285	11.5095	11.8595	9.80553	9.83786	9.7392
ARL5C	0	0.0899197	0	0	0	0.0232385
ARL6	6.5703	4.95315	7.58622	5.76226	7.77032	5.9283
ARL6IP1	208.876	204.057	211.245	207.403	205.17	209.764
ARL6IP4	170.005	168.421	164.809	186.635	192.856	183.042
ARL6IP5	138.932	152.418	139.677	147.174	139.026	141.779
ARL6IP6	34.412	36.0586	30.7743	38.7563	40.0805	33.1217
ARL8A	58.3902	56.2496	53.763	53.5485	54.3437	52.9173
ARL8B	86.0159	89.6353	93.6003	85.9456	84.1629	81.4335
ARL9	1.14345	1.54191	1.48781	1.41451	2.06111	2.11152
ARLNC1	0.205678	0.0508939	0.133217	0.232593	0.0365544	0.224355
ARMC1	29.5189	30.028	30.3118	30.6064	30.4553	30.8103
ARMC10	36.9463	37.3215	34.9831	35.7729	35.7933	37.6201
ARMC12	0.0823528	0.0884385	0	0.154187	0.148727	0.0228631
ARMC2	1.47093	1.18809	1.23232	1.36226	0.853987	1.53143
ARMC2-AS1	0.657531	0	0.388576	0	0.478912	0
ARMC3	0	0	0	0.119751	0.0755355	0
ARMC5	7.26167	8.46997	7.4822	7.01853	8.24368	7.16604
ARMC6	36.4541	36.5889	32.6134	34.5563	37.3298	34.7116
ARMC7	9.80957	14.9883	9.77314	11.6317	11.5091	10.2771
ARMC8	14.9643	18.2043	19.3052	17.8638	16.6616	18.3156
ARMC9	82.4483	82.504	89.6975	104.631	91.095	96.4934
ARMCX1	77.0732	79.7176	78.9231	79.5072	73.845	74.0929
ARMCX2	47.7519	50.777	51.5389	54.1487	52.4393	50.1967
ARMCX3	54.0777	56.157	57.6061	59.6557	58.9174	55.6786
ARMCX4	5.50849	6.49453	6.69182	6.04425	5.58389	6.21761
ARMCX5	7.20805	6.31749	6.53591	6.24676	5.79223	7.55189
ARMCX5-GPRASP2	1.35951	3.47716	2.37104	1.99495	2.58928	1.74996
ARMCX6	81.1629	92.0943	90.9034	96.8495	92.2166	85.8783
ARMH1	0.341464	0	0	0.0721921	0.244943	0.136017
ARMH2	0	0	0	0	0.128009	0.137321
ARMH3	17.6737	17.7327	16.6163	17.5624	17.5401	17.9767
ARMH4	14.3502	13.9587	12.8976	14.1659	14.6688	12.294
ARMS2	0.719851	0	0	0	0	0
ARMT1	34.7294	35.5578	35.1928	35.8413	34.1213	35.5236
ARNT	14.4283	15.2776	13.7168	14.9001	14.905	15.0469
ARNT2	3.83976	3.98078	3.67382	3.54194	5.0194	4.32623
ARNT2-DT	0	0	0	0	0	0
ARNTL	10.7637	10.1253	10.8163	9.41959	9.94688	10.7499
ARNTL2	23.1787	22.9301	23.8465	23.0186	21.624	20.9806
ARNTL2-AS1	0	0	0	0	0	0.137079
ARPC1A	150.556	147.403	156.71	163.108	168.901	154.295
ARPC1B	406.194	391.96	385.186	418.583	393.006	391.81
ARPC2	586.626	586.325	578.925	611.538	607.677	599.344
ARPC3	423.839	429.256	453.906	449.639	457.867	423.308
ARPC4	243.516	241.755	234.149	237.894	237.684	253.498
ARPC4-TTLL3	1.81945	2.54849	2.45094	2.95391	3.2247	3.1589
ARPC5	81.979	80.9919	82.5886	81.7781	80.8273	78.3643
ARPC5L	54.4513	53.9386	50.8713	54.0916	50.4656	50.4605
ARPIN	8.09735	7.32866	6.78716	8.85492	8.22007	7.93969
ARPIN-AP3S2	6.24576	5.34182	6.52264	5.99658	6.65098	5.68304
ARPP19	69.3909	75.1682	72.5527	68.6136	70.8074	74.016
ARPP21	0	0	0	0	0	0
ARR3	0.288961	0.0952194	0.251323	0.154309	0.413522	0.222873
ARRB1	3.26694	3.16927	3.05425	3.65686	3.17405	3.4991
ARRB2	11.7207	11.3877	9.41891	12.0118	12.0998	12.6316
ARRDC1	22.5139	18.9768	19.5166	18.7928	22.7353	20.2907
ARRDC1-AS1	10.1315	9.90594	9.20496	10.8619	10.1206	8.79656
ARRDC2	8.39893	8.96603	9.96713	9.60443	10.6918	8.93549
ARRDC3	30.2292	33.3579	33.7545	28.9975	25.2437	29.338
ARRDC3-AS1	0.836293	0.649557	0.945583	0.442471	0.595412	0.522461
ARRDC4	7.70791	8.10985	8.05385	6.55813	7.53849	6.77923
ARRDC5	0.12119	0	0.0876662	0.11923	0.114692	0.0931593
ARSA	27.3865	28.7937	28.2975	28.966	29.5337	28.9103
ARSB	30.8065	26.7863	25.9589	27.8485	27.9496	28.0881
ARSD	11.1133	11.1442	10.1258	10.6971	10.4902	11.0164
ARSD-AS1	0.828669	8.3709e-06	0	0	0	0
ARSF	0	0	0	0	0.190153	0
ARSG	5.03481	4.49455	4.25125	5.53931	4.91172	4.86561
ARSH	0	0	0	0	0	0
ARSI	54.4564	47.8382	51.4732	42.7199	44.244	43.0465
ARSJ	29.3607	30.8715	30.8441	29.0824	31.0694	32.52
ARSK	11.8655	12.7651	12.7323	12.4506	11.2858	11.912
ARSL	3.42771	3.9137	3.70154	2.71541	3.66794	4.74217
ART1	0	0	0	0	0	0
ART3	0.0968848	0.102328	0.114142	0	0.0939785	0.0254576
ART4	0.0207094	0	0	0.0164648	0	0
ART5	0	0.239548	0.491773	0.0905074	1.10552	0.400916
ARTN	0.670519	0.0946938	0.24988	0.153453	0.300277	0.443629
ARV1	21.2205	22.9502	21.2323	22.1843	22.8133	23.1802
ARVCF	1.53176	1.79665	2.1791	1.73326	1.62151	1.79344
ARX	0	0	0	0	0	0
AS-PTPRE	0	0	0	0	0.173366	0.246127
AS3MT	5.83868	6.40517	8.43762	7.03733	5.85973	7.75146
ASAH1	121.829	127.734	122.059	137.435	136.427	129.165
ASAH1-AS1	0.049418	0.0978315	0.688783	1.05095	1.48494	0.788179
ASAH2	0.260279	0.283403	0.28994	0.4237	0.499329	0.367571
ASAH2B	3.72917	3.37323	3.77016	3.60468	2.57884	3.42896
ASAP1	64.0867	62.2961	62.6009	64.0109	70.4979	69.4288
ASAP1-IT1	0.109762	0	0	0.0880367	0	0
ASAP1-IT2	0.0571474	0	0	0	0.0813198	0.0451518
ASAP2	18.8459	19.1998	19.1762	20.372	21.2093	22.8239
ASAP3	5.96415	5.30164	6.11301	6.22714	5.3638	5.79988
ASB1	7.19191	8.08	8.23075	9.58613	9.43739	9.09436
ASB10	0	0	0	0	0	0
ASB11	0	0	0	0	0	0
ASB12	0	0	0	0	0	0
ASB13	9.81959	10.1535	10.0679	10.4531	10.4947	10.2114
ASB14	0.316351	0.155033	0.135288	0.0832984	0.556835	0.602567
ASB15	0	0	0	0	0	0
ASB15-AS1	0	0	0	0	0	0
ASB16	0.526025	0.222751	0.643399	0.561643	1.28521	1.08247
ASB16-AS1	5.78589	4.04686	6.34139	5.33251	5.57993	5.96428
ASB17	0	0	0	0	0	0
ASB18	0	0.0384251	0.0335991	0.0618203	0	0
ASB2	0.0505745	0.0500589	0.041884	0.0806729	0.179747	0.0746416
ASB3	6.70463	9.07808	10.8708	13.7088	13.1972	13.1263
ASB4	0.190465	0.121263	0.142186	0.023337	0.0686154	0.0999796
ASB5	0.578695	0.372579	0.535687	0.358354	0.441042	0.123492
ASB6	15.1327	14.1818	13.7105	13.77	14.228	14.2615
ASB7	8.58538	8.49421	8.0925	8.34009	8.32764	8.98365
ASB8	13.7305	13.9465	15.6855	14.75	14.9957	15.5918
ASB9	2.48273	3.07442	2.37555	2.68428	2.20052	2.66707
ASB9P1	0	0	0.0641877	0.0592042	0	0
ASCC1	21.7819	19.2554	19.2154	21.6403	20.458	18.7194
ASCC2	32.1567	31.716	33.0625	34.3515	31.3823	35.9686
ASCC3	33.9738	35.4486	33.5412	34.1633	35.598	35.7431
ASCL1	0	0	0	0.0727068	0	0
ASCL2	0	0	0	0	0	0
ASCL3	0	0	0	0	0	0
ASCL4	0	0	0	0	0	0
ASCL5	0	0	0	0.0454786	0.0405449	0
ASDURF	18.2154	17.9575	10.1369	22.9002	19.1636	11.8367
ASF1A	23.0423	23.6762	23.9613	21.4694	23.0603	18.8177
ASF1B	48.8976	52.2923	50.9969	54.2283	52.7668	51.9026
ASGR1	0.288453	0.106855	0.188405	0.0867112	0.275185	0
ASGR2	0	0	0	0	0	0
ASH1L	11.9122	12.1602	12.5649	12.7786	12.8228	13.3734
ASH1L-AS1	1.28865	1.07323	1.00344	1.03683	0.928336	1.99636
ASH2L	31.0352	32.9497	35.337	37.2059	33.748	34.1096
ASIC1	2.64536	2.77498	2.29196	3.07966	3.49049	3.83538
ASIC2	0	0	0.0500042	0.0337369	0	0
ASIC3	0.295789	0.159368	0.324587	0.360373	0.593612	0.289105
ASIC4	0.150889	0.073963	0.0286519	0.0515238	0.184004	0.0332953
ASIC4-AS1	0	0	0	0.400218	0.0894971	0
ASIC5	0	0	0	0.00108488	0	0
ASIP	0.508555	0	0.766881	0.945441	0.970567	0.148592
ASL	23.1692	24.0134	26.7262	28.359	28.2075	26.8879
ASMT	0.0943646	0	0	0	0	0
ASMTL	17.4119	14.5874	21.0321	16.9998	17.5379	15.8446
ASMTL-2	0.321699	0.740282	0	1.08492	1.64785	1.45273
ASMTL-AS1	1.72067	0.698989	1.48457	1.40415	2.00132	1.71707
ASNS	14.1364	13.0115	11.4438	12.6744	14.8886	13.0783
ASNSD1	36.4892	39.9518	41.1563	39.6802	34.874	39.61
ASNSP1	0.0841959	0	0	0	0.0601384	0.0649337
ASPA	1.68314	1.6061	1.90332	2.49411	1.59005	1.68808
ASPDH	0.102662	0.20294	0.223288	0.368785	0	0.106947
ASPG	0	0	0	0	0	0
ASPH	322.579	325.51	345.302	327.97	317.677	310.337
ASPHD1	10.4776	8.83178	8.91935	9.13804	10.0884	9.39441
ASPHD2	1.10817	1.15897	1.35842	1.10612	0.787832	0.949087
ASPM	14.6796	13.5415	15.4177	16.1261	16.2787	14.6536
ASPN	3.90068	3.08913	2.37583	5.78022	5.95442	4.71747
ASPRV1	0.820385	0.973933	0.826953	1.32507	1.3895	1.51522
ASPSCR1	22.7865	22.82	22.0501	23.1581	24.2021	22.5681
ASRGL1	1.72492	2.31494	1.04204	1.53368	0.676404	0.901629
ASS1	59.8179	61.9584	56.9606	68.7563	61.7994	63.6908
ASTE1	3.87783	4.92354	5.57309	4.10347	4.99206	4.42335
ASTL	0	0	0	0	0	0
ASTN1	0	0	0	0	0	0
ASTN2	5.12331	4.4782	4.64683	4.74026	4.80632	4.47682
ASTN2-AS1	0	0.0668871	0	0	0	0
ASXL1	27.0213	25.3084	26.4854	24.1221	25.0227	24.3737
ASXL2	9.26593	9.88546	9.54696	8.69296	9.30409	10.1173
ASXL3	0	0	0.00617737	0.00487961	0	0.0150693
ASZ1	0	0	0	0	0	0
ATAD1	56.6572	51.0394	49.8801	42.9731	41.7372	45.5321
ATAD2	24.1785	22.9207	23.9748	26.4842	25.8052	25.8863
ATAD2B	2.17648	2.07455	2.11557	2.15723	2.42917	1.79673
ATAD3A	54.2404	50.3624	51.9162	57.5462	52.8024	52.7148
ATAD3B	21.1798	17.5473	16.3315	19.3241	19.613	17.5522
ATAD3C	0.140854	0.245145	0.0972594	0.258923	0.155504	0.0443823
ATAD5	2.75618	2.83916	2.97406	3.47829	3.02926	2.91727
ATAT1	5.49016	4.72403	6.53452	6.39461	6.58391	7.17705
ATCAY	0	0.0737583	0.196044	0.0686565	0.150077	0.125731
ATE1	15.7425	14.6645	14.5013	14.3012	14.0466	14.2792
ATE1-AS1	3.55951	2.38974	3.4919	3.20735	4.41	4.08038
ATF1	27.637	30.4877	28.5566	28.7311	29.9781	29.5136
ATF2	24.057	23.511	24.7587	24.3869	24.361	24.4034
ATF3	7.05376	6.52366	7.04766	5.8415	5.83308	4.69373
ATF4	226.389	202.153	219.542	224.793	240.906	217.919
ATF5	70.9695	72.198	66.8318	61.5283	54.9922	71.2147
ATF6	38.3008	39.0948	40.4229	35.6187	34.7232	36.1458
ATF6-DT	0.16687	0.0825098	0.336488	0.183659	0.166806	0.0192076
ATF6B	68.935	71.7979	70.4526	70.5409	72.5196	70.16
ATF7	20.6721	17.2623	17.5505	18.6278	18.7881	21.2274
ATF7-NPFF	0.388497	0.442981	0.678854	0	1.1775	0.185404
ATF7IP	16.5346	17.9971	16.9879	17.4099	16.5089	14.9919
ATF7IP2	0.14726	0.0828399	0.134089	0.149679	0.137481	0.0640521
ATG10	2.70659	3.19589	3.15843	2.82914	3.14376	3.79596
ATG101	65.9782	64.8684	65.7207	67.8232	60.6641	65.9317
ATG12	28.9498	29.706	29.6283	30.8572	27.8294	27.6011
ATG13	37.4039	40.4352	39.076	36.9328	38.2325	37.2458
ATG14	8.3126	9.73513	8.92631	10.5194	8.93584	10.4121
ATG16L1	20.2703	19.7257	20.4387	18.2172	20.3762	19.4944
ATG16L2	4.04214	4.57551	3.61961	4.53825	5.17167	4.87844
ATG2A	12.9947	11.5718	11.3363	12.1197	11.6187	11.9699
ATG2B	6.46029	6.77624	6.14937	6.13181	6.80082	6.54702
ATG3	78.7639	86.5408	78.3456	80.18	81.3493	78.7008
ATG4A	13.2374	13.3746	12.5051	13.7251	13.7532	13.4424
ATG4B	25.6476	27.2044	28.6059	25.7914	29.588	24.8998
ATG4C	7.26647	8.59161	9.12185	7.43949	8.54603	7.64525
ATG4D	12.0558	12.8725	10.7871	10.8363	12.7441	12.1195
ATG5	32.2146	31.5905	36.0833	31.8234	34.8759	32.3578
ATG7	30.3551	38.5809	35.6824	33.2377	31.5528	33.9552
ATG9A	48.3424	44.1144	44.9462	41.5011	41.6258	43.1787
ATG9B	0.0886921	0.110769	0.024372	0.109523	0.0386668	0.221378
ATIC	91.6344	98.1002	92.6978	92.875	95.3298	102.292
ATL1	3.5531	3.42837	3.80465	2.97574	3.6109	2.69665
ATL2	15.1304	15.6481	15.8966	15.8691	14.7472	15.0292
ATL3	44.7978	46.8109	45.5584	45.9494	47.8909	48.6074
ATM	23.1101	13.7794	15.0958	16.5447	13.5056	10.2814
ATMIN	22.819	25.2011	24.7772	25.0464	24.8314	24.854
ATN1	70.1329	66.8458	66.3495	59.7818	66.0002	72.2197
ATOH1	0	0	0	0	0	0
ATOH7	0.160541	0	0	0	0.0573019	0
ATOH8	11.0446	9.44516	9.75652	11.0497	8.48233	9.07525
ATOX1	461.362	485.04	452.876	469.706	441.476	459.124
ATOX1-AS1	0.160617	0.316998	0.705413	0.258874	0.115995	0.124575
ATP10A	26.2695	25.6634	24.9942	23.9332	27.4484	23.0758
ATP10A-DT	0	0	0	0	0	0
ATP10B	0	0	0.0596095	0	0	0.0535259
ATP10D	12.3673	12.1902	11.3701	11.5937	13.1938	11.2391
ATP11A	10.6831	9.30491	9.40858	9.34595	9.81572	10.6202
ATP11A-AS1	0	0.0508682	0.0443832	0.0911629	0.0365357	0
ATP11AUN	0	0	0	0	0	0
ATP11B	22.9709	23.6581	21.7181	22.0861	23.2895	21.0901
ATP11B-DT	0	0	0	0.0387842	0	0
ATP11C	19.9922	18.2239	17.6468	18.5106	18.5295	18.9918
ATP12A	0	0	0	0	0	0
ATP13A1	50.3151	48.4617	46.4091	46.7451	46.9605	49.3606
ATP13A2	27.443	25.214	25.0286	26.1396	26.4287	25.4454
ATP13A3	50.1237	50.8817	52.991	51.2549	53.3837	53.5045
ATP13A3-DT	0.114463	0.339289	0.256994	0.183696	0.16423	0.530859
ATP13A4	0.0428075	0.0700566	0	0	0.0752701	0
ATP13A4-AS1	0	0	0	0	0	0
ATP13A5	0	0	0	0	0	0
ATP13A5-AS1	0	0	0	0	0	0
ATP1A1	346.632	343.138	334.968	342.842	325.219	335.855
ATP1A1-AS1	2.02625	1.35192	0.896521	1.02339	0.825104	1.05633
ATP1A2	0	0.0239699	0	0	0.0554983	0
ATP1A3	0.215629	0.127473	0.238663	0.367836	0.327514	0.346106
ATP1A4	0	0	0.0285447	0	0	0
ATP1B1	27.7235	29.3551	27.2237	29.5051	28.3715	30.384
ATP1B2	0.251494	0.215987	0.113396	0.20862	0.123926	0.201691
ATP1B3	407.851	420.828	415.329	399.406	377.214	382.736
ATP1B4	0.0241688	0	0	0	0.0320604	0
ATP23	1.99209	1.8507	1.93915	2.03267	2.18553	2.18603
ATP2A1	0.316495	0.59198	0.273529	0.252057	0.2993	0.675542
ATP2A1-AS1	7.33527	3.38145	1.85704	8.85678	3.47294	4.24107
ATP2A2	141.406	147.026	137.369	142.655	134.931	139.166
ATP2A3	2.06086	2.01619	1.6324	1.81923	2.18591	2.04867
ATP2B1	75.0211	78.8181	77.5816	80.861	75.9652	81.5793
ATP2B1-AS1	1.07333	1.02613	0.892978	0.943392	1.23409	1.19463
ATP2B2	0	0.0345252	0.061001	0	0	0.00908536
ATP2B2-IT2	0	0	0	0	0	0
ATP2B3	0	0	0	0	0.0112247	0
ATP2B4	84.5604	85.9477	80.7515	78.452	78.578	83.8427
ATP2C1	76.4154	81.7912	79.51	79.0337	76.0464	76.8219
ATP2C2	0.431637	0.256266	0.29768	0.30946	0.367735	0.0663404
ATP2C2-AS1	0.555169	0.62301	0.76541	1.06132	0.551403	0.853304
ATP4A	0	0	0	0.0466335	0.0207593	0
ATP4B	0	0	0	0	0	0
ATP5F1A	108.287	111.842	106.047	115.412	110.819	108.289
ATP5F1B	655.77	656.259	671.65	668.204	654.531	639.251
ATP5F1C	223.456	244.564	232.282	250.426	243.409	227.853
ATP5F1D	175.769	173.116	175.168	184.071	188.479	177.655
ATP5F1E	76.2795	77.3614	65.7996	75.2897	66.2452	72.89
ATP5IF1	441.506	418.952	420.232	471.538	429.83	450.054
ATP5MC1	201.034	187.917	198.906	214.686	219.311	198.809
ATP5MC2	427.364	403.642	441.982	447.489	419.715	494.583
ATP5MC3	97.5405	104.164	92.7189	99.3659	90.4063	105.978
ATP5ME	1161.62	1159.21	1136.66	1182.33	1154.89	1384.32
ATP5MF	939.592	873.198	843.741	932.37	979.775	940.616
ATP5MF-PTCD1	0	0	0.234435	0.505429	0	0.495711
ATP5MG	166.58	151.535	160.054	168.975	167.626	171.105
ATP5MGL	0.186232	0.18364	0.657641	0	0.80998	0.28945
ATP5MJ	179.429	186.523	166.765	179.205	173.479	169.989
ATP5MK	913.856	948.94	1006.01	989.037	1022.36	959.431
ATP5PB	64.4675	71.7437	71.2434	78.3812	75.8135	66.8652
ATP5PD	513.067	542.535	523.571	540.416	520.748	518.63
ATP5PF	318.732	304.422	295.214	325.942	321.679	306.549
ATP5PO	232.699	244.503	239.515	263.48	272.33	241.92
ATP6AP1	222.454	213.841	216.103	216.643	212.923	207.331
ATP6AP1-DT	7.4814	5.99684	8.92412	8.44431	7.73489	9.54142
ATP6AP1L	0.631912	0.879032	0.79685	0.946127	1.6761	1.06579
ATP6AP2	170.005	173.022	179.585	182.452	176.775	167.532
ATP6V0A1	23.9604	22.115	24.3339	25.7227	22.6357	24.554
ATP6V0A2	7.46436	7.1451	7.24339	6.75295	7.27929	7.51139
ATP6V0A4	0.0742661	0.110304	0.0639952	0.0591566	0.0790324	0.189547
ATP6V0B	321.255	306.245	312.999	289.802	270.452	277.203
ATP6V0C	617.601	564.765	585.824	573.492	571.074	575.528
ATP6V0CP3	0.277847	0.273324	0.497201	0.226414	1.42891	0.652369
ATP6V0D1	164.294	157.283	162.234	153.285	152.748	155.65
ATP6V0D1-DT	0.46335	0.887336	2.06339	1.14542	1.08792	1.51771
ATP6V0D2	2.11824	2.76547	2.69266	2.83188	1.94383	1.35763
ATP6V0E1	374.518	365.586	379.042	358.128	343.976	350.755
ATP6V0E2	21.274	23.9854	23.1752	26.4812	26.2543	25.8969
ATP6V0E2-AS1	1.25083	1.35034	1.76129	1.23864	1.40769	1.20296
ATP6V1A	42.1077	45.0559	44.5929	44.2035	41.3412	42.9072
ATP6V1B1	0	0.121578	0.212544	0.0490476	0	0.0472981
ATP6V1B1-AS1	1.02987	0.908408	1.28961	1.12935	0.93268	0.714328
ATP6V1B2	118.185	117.674	116.404	114.649	107.662	111.06
ATP6V1C1	30.0763	31.601	30.4375	28.6322	27.6067	28.9903
ATP6V1C2	0.994421	0.645449	0.545763	0.467414	0.802824	0.814438
ATP6V1D	117.247	115.001	117.731	112.082	116.925	109.799
ATP6V1E1	232.584	241.389	250.432	238.234	226.796	228.647
ATP6V1E2	1.7091	1.95764	1.74934	1.47336	1.82317	1.79591
ATP6V1F	326.66	315.739	308.478	332.719	302.193	334.264
ATP6V1FNB	0.223891	0.249465	0.264902	0.289552	0.337093	0.12896
ATP6V1G1	136.063	132.12	135.065	126.165	123.663	123.12
ATP6V1G2	1.73699	1.79911	1.22376	2.11249	2.99231	1.66705
ATP6V1G2-DDX39B	0.651113	1.77478	1.3278	1.42127	0.918979	2.15249
ATP6V1G3	1.00669	1.64847	1.51535	1.92509	3.23228	1.58258
ATP6V1H	75.4242	76.1818	75.8029	71.672	71.5946	69.0646
ATP7A	4.83952	5.12866	5.17165	4.60056	5.51665	4.42701
ATP7B	2.43233	3.24398	2.94813	2.96649	2.61946	3.08031
ATP8A1	0.102893	0.0730825	0.165625	0.0607529	0.0579241	0.157864
ATP8A2	0.0301281	0.00918665	0.0296592	0	0.041724	0
ATP8B1	24.8868	25.8474	25.1213	25.7435	30.3258	29.1755
ATP8B1-AS1	1.19071	1.35518	1.44117	1.56801	1.18759	1.23887
ATP8B2	54.2612	53.2567	54.5467	56.9671	58.0977	55.1898
ATP8B3	2.30607	1.85669	2.65247	2.3017	2.64096	2.15099
ATP8B4	0.816244	0.776916	1.06641	1.08184	0.902557	0.909805
ATP8B5P	0.272483	0.115625	0.308223	0.0976226	0.138116	0.0688453
ATP9A	17.4354	16.9049	17.0324	18.4405	17.5191	20.0634
ATP9B	5.64452	5.18344	6.07384	5.63235	6.61767	5.23565
ATPAF1	39.4374	41.3394	38.5924	41.2011	42.1031	42.5961
ATPAF2	15.9177	12.6718	12.3602	14.5119	14.2866	12.6746
ATPSCKMT	3.83278	3.29377	4.11182	4.94006	5.06071	4.22878
ATR	8.50973	9.67891	9.74771	9.67286	9.75098	8.8276
ATRAID	174.528	177.69	180.688	178.478	194.877	188.564
ATRIP	3.98518	4.35583	5.43859	5.48211	4.58811	5.13939
ATRIP-TREX1	3.37511	1.7604	1.16256	0.63745	1.77602	1.69308
ATRN	22.3009	20.65	23.6488	20.1499	23.5021	21.2083
ATRNL1	0.342546	0.258117	0.0887467	0.416717	0.11168	0.240913
ATRX	13.8218	13.5043	14.119	13.8005	14.4941	14.9605
ATXN1	7.06278	5.9868	6.87951	5.14759	5.69543	5.72113
ATXN1-AS1	0.498532	0.359149	0.565013	0.32446	0.449213	0.400113
ATXN10	79.0609	83.4813	83.5858	82.5964	80.6581	81.1594
ATXN1L	11.4434	11.1277	10.8631	10.8481	11.784	11.1035
ATXN2	20.6442	21.3828	21.2472	21.6911	21.1918	22.5986
ATXN2-AS	2.19946	1.72433	0.403665	2.91238	0.330875	0.348289
ATXN2L	65.3989	67.665	63.8358	63.4568	62.8978	67.9325
ATXN3	4.23246	4.82502	4.49123	4.24034	3.95174	4.31813
ATXN3L	0	0	0	0	0	0
ATXN7	8.14654	9.68088	8.04661	7.39009	7.89442	8.0609
ATXN7L1	8.48173	7.747	8.329	8.07761	7.20212	8.46299
ATXN7L2	3.07403	3.74913	2.83821	3.18493	3.25324	2.73403
ATXN7L3	39.6622	40.6818	39.0621	38.8078	37.3103	38.4483
ATXN7L3-AS1	0.67301	0.332766	0.80322	0.875033	0.961407	0.713676
ATXN7L3B	16.4623	16.2287	16.5698	15.9649	16.3258	17.6495
ATXN8OS	0	0.0824422	0	0.140308	0.121834	0
AUH	11.4505	13.4604	14.0003	11.7495	11.1694	10.9887
AUNIP	2.76528	3.19762	3.42087	4.02739	3.02744	2.62237
AUP1	127.502	130.939	128.362	126.589	127.464	121.098
AURKA	54.5272	51.4018	57.5093	58.4526	54.6621	52.0401
AURKAIP1	220.054	220.948	217.838	217.761	226.939	199.975
AURKAP1	0.158289	0.313103	0.618516	0.506354	0.169642	0.12203
AURKB	54.8162	44.745	54.3461	59.0857	59.5912	55.2672
AURKC	2.17296	3.47281	3.72238	2.69663	2.53834	2.95949
AUTS2	8.55895	9.04694	8.0843	7.66722	9.104	9.1444
AVEN	31.58	34.2955	32.7641	34.7268	37.5205	33.4063
AVIL	0.520533	0.360374	0.920556	0.9428	1.03838	0.803975
AVL9	16.4714	17.1648	17.5127	16.8241	14.8734	15.5875
AVP	0	0	0	0	0	0
AVPI1	23.0267	21.3293	24.9675	20.7553	20.5454	20.0044
AVPR1A	0	0	0	0.0135304	0	0
AVPR1B	0	0	0	0	0	0
AVPR2	0	0	0	0	0	0
AWAT1	0	0	0	0	0	0
AWAT2	0	0	0	0	0	0
AXDND1	0.0502244	0	0.0433658	0	0.0713975	0
AXIN1	13.1035	13.1539	13.8266	15.7113	15.0102	12.2019
AXIN2	4.66144	4.05522	4.42625	3.75731	4.13348	4.00434
AXL	202.154	193.943	192.079	198.298	214.287	218.475
AZGP1	0	0	0	0.0878449	0	0
AZGP1P1	0	0	0	0	0	0
AZI2	32.5678	37.0231	36.6197	35.4143	33.1815	34.6554
AZIN1	74.7589	75.5854	76.3809	74.1119	74.2982	73.4474
AZIN2	1.84147	1.75185	2.13956	3.01839	3.24629	3.3343
AZU1	0	0	0	0.375658	0.224365	0
B2M	9867.75	10400.3	10247.2	10070.6	9406.17	9559.37
B3GALNT1	18.4412	16.8634	16.6728	16.6619	17.8498	16.2731
B3GALNT2	17.0514	17.1764	18.0979	16.6788	19.3125	16.2223
B3GALT1	0.0192688	0.0572641	0.0165634	0.0306432	0.0514326	0.0147874
B3GALT1-AS1	0	0	0	0	0	0
B3GALT2	0.154161	0.244276	0.185797	0.171813	0.196688	0.165787
B3GALT4	3.22368	3.67439	3.88454	3.41581	3.54674	4.58916
B3GALT5	1.00615	1.07975	0.895537	0.885678	0.946245	1.02096
B3GALT5-AS1	2.53446	3.02112	2.41475	3.32992	2.83513	3.06638
B3GALT6	21.9359	23.5712	23.9892	27.4374	25.6271	27.1435
B3GALT9	2.84076	3.00427	3.57149	2.70738	2.53331	3.04227
B3GAT1	0	0	0.024461	0	0	0
B3GAT1-DT	0.327209	0.121485	0.176608	0.0977742	0.116132	0.251535
B3GAT2	0.0606967	0.0396269	0.0686073	0.0159116	0.140022	0.0611295
B3GAT3	79.8044	89.7341	81.139	82.5422	73.9494	79.3472
B3GLCT	8.60058	10.1339	7.63128	10.2653	11.1623	8.33678
B3GNT2	22.2398	20.4148	23.3301	19.7866	17.4246	18.0301
B3GNT3	0.059199	0.0412413	0.03592	0	0.029572	0
B3GNT4	0.235968	0	0	0.315977	0.273095	0.149808
B3GNT5	1.15442	1.22651	1.31394	1.06858	1.2507	1.38619
B3GNT6	0	0	0	0	0	0
B3GNT7	0.216417	0.306181	0.239539	0.172285	0.219144	0.284987
B3GNT8	3.07961	2.43539	2.11791	2.73718	2.92361	2.30771
B3GNT9	50.1818	50.1617	49.849	45.3983	50.476	48.3133
B3GNTL1	5.22303	2.75885	3.38424	4.35276	4.44458	4.3198
B4GALNT1	8.45069	8.1391	5.94941	6.53703	7.50135	7.78918
B4GALNT2	0.049697	0.094783	0.0833731	0.0385809	0.0712907	0.0422138
B4GALNT3	2.98552	2.78478	2.58228	3.97743	3.25139	3.64539
B4GALNT4	0.421993	0.431577	0.300025	0.364082	0.494074	0.401627
B4GALT1	146.508	146.392	141.452	138.268	141.85	145.455
B4GALT1-AS1	1.64699	1.80674	0.787774	1.56705	1.70252	1.20079
B4GALT2	104.992	104.786	104.368	102.349	105.116	97.2521
B4GALT3	25.3572	24.268	25.1816	23.6353	24.5698	23.1316
B4GALT4	32.3497	35.1627	35.5648	33.5962	33.3599	34.8269
B4GALT4-AS1	0	0	0	0	0	0
B4GALT5	145.297	150.297	143.482	136.352	135.433	145.519
B4GALT6	4.75545	4.31963	4.92365	4.25469	4.79937	3.89275
B4GALT7	26.42	23.6816	25.6355	28.7597	26.7945	24.7096
B4GAT1	42.0569	42.4223	39.2114	42.6286	40.4791	39.0599
B4GAT1-DT	1.21305	1.17344	0	0.459484	0.645575	0.741197
B9D1	20.7596	21.9434	19.1125	20.8631	20.6773	20.4994
B9D2	8.12908	8.92021	10.4239	9.00937	11.6408	9.18477
BAALC	8.63005	9.71409	7.79772	10.6368	8.35106	8.79368
BAALC-AS1	0.430003	0.847362	0.571384	0.522415	0.626038	0.502322
BAALC-AS2	0	0	0	0.197035	0	0.259123
BAAT	0.128234	0.0317477	0.0552063	0.0255238	0.0681821	0.12314
BABAM1	94.3946	87.9794	89.0316	96.055	86.1919	88.5547
BABAM2	22.966	24.9714	22.0127	26.5826	25.7615	27.8322
BABAM2-AS1	0.14373	0.213272	0.0622591	0.0574329	0.0512396	0.166118
BACE1	42.1112	43.4642	42.9134	47.4309	44.9511	46.5178
BACE1-AS	1.0393	3.53176	1.37206	2.37589	2.50647	1.34184
BACE2	16.4838	16.6424	16.6632	15.7241	16.5088	15.9723
BACH1	20.0746	19.7952	20.0231	20.8806	20.2147	20.9437
BACH1-IT2	0.370426	0	0	0	0	0.287844
BACH1-IT3	0	0	0	0	0	0
BACH2	0.207991	0.229239	0.148769	0.146911	0.0980141	0.194993
BAD	98.9645	79.4221	76.3962	94.9352	91.5594	83.6003
BAG1	23.7245	24.2429	23.4303	24.7729	23.5275	22.7263
BAG2	16.3791	16.587	16.6322	16.7874	17.966	16.9309
BAG3	83.1344	76.4963	81.3961	72.5061	73.7064	74.785
BAG4	14.9367	16.0294	15.0109	13.7881	14.1746	14.3228
BAG5	19.347	21.2231	21.4906	20.3636	20.3177	19.6829
BAG6	120.769	121.235	119.052	115.337	119.7	120.427
BAGE2	0.0553928	0	0	0	0	0
BAGE5	0	0	0	0	0	0
BAHCC1	5.05237	4.95696	5.23346	4.93039	5.86303	5.0224
BAHD1	12.3497	14.3327	12.1377	13.9242	13.6897	13.268
BAIAP2	43.7367	44.3156	40.1012	37.4733	40.264	38.1342
BAIAP2-DT	4.87468	4.7775	4.55832	4.53094	3.63707	4.65966
BAIAP2L1	3.41985	3.75031	3.33226	3.24568	3.54483	3.49912
BAIAP2L2	0.723004	0.556147	0.418123	0.642527	0.298129	0.309686
BAIAP3	0.072732	0.141515	0.0625307	0.096484	0.168307	0.261125
BAK1	34.4203	34.9437	34.7171	30.4707	30.3294	31.33
BALR6	0	0.0956928	0	0	0.137389	0.0743564
BAMBI	13.2144	11.9539	14.1391	16.8273	10.4277	11.9775
BANCR	0	0	0	0	0	0
BANF1	346.63	335.045	341.427	374.97	380.082	363.676
BANF2	0	0	0	0	0	0
BANK1	3.50241	2.75937	2.859	2.44253	2.98312	3.44105
BANP	12.9076	13.264	13.1941	13.573	13.4414	14.0363
BAP1	41.9588	44.3979	41.6096	44.1526	44.2437	42.1947
BARD1	7.55021	7.28211	7.8966	7.37028	8.17397	8.04635
BARHL1	0.0614705	0	0	0	0.0437629	0
BARHL2	0	0	0	0	0	0
BARX1	0	0.159782	0	0	0	0
BARX1-DT	0	0	0	0	0	0
BARX2	0	0	0.197069	0	0	0
BASP1	261.533	268.678	265.791	246.552	230.888	283.464
BASP1-AS1	0.16584	0.356695	0.453363	0.152692	0.251078	0.594505
BASP1P1	0	0	0	0	0	0
BATF	0	0	0	0	0	0
BATF2	17.764	16.8037	15.9324	12.4759	13.5942	14.2743
BATF3	2.26729	2.23638	1.22818	1.40734	1.2459	2.70821
BAX	364.356	347.737	331.153	399.631	377.912	374.658
BAZ1A	21.2545	21.203	22.7253	20.1989	21.8691	21.8008
BAZ1A-AS1	2.76286	1.85415	2.2342	2.35567	2.15488	2.88162
BAZ1B	48.2027	50.02	50.22	49.9883	51.5829	51.4104
BAZ2A	24.7579	23.4633	25.0987	21.3697	22.4744	22.8235
BAZ2B	5.98664	5.70198	5.42861	5.92461	6.13741	5.65843
BAZ2B-AS1	0.866648	1.6857	0.71814	1.34286	1.51005	1.30837
BBC3	16.1206	18.9638	15.1308	19.6489	18.6556	16.9102
BBIP1	14.0226	13.661	12.9035	11.2232	13.8001	12.2762
BBLN	88.8481	87.5164	98.4412	87.9392	89.4292	90.864
BBOF1	3.5123	2.32871	2.59295	3.00062	3.45309	3.07731
BBOX1	0.0764634	0	0	0	0	0
BBOX1-AS1	4.45426	3.93796	3.32483	4.67633	3.03048	2.65873
BBS1	6.55546	6.23345	5.72917	6.44	7.19133	7.71727
BBS10	7.60026	10.0156	8.44208	8.46549	8.34118	8.33339
BBS12	4.35647	4.54738	4.24804	4.20089	4.33004	4.61809
BBS2	29.2337	27.4651	31.5369	29.21	30.7081	30.0006
BBS4	11.2753	11.7964	10.9873	11.7627	10.9279	10.4023
BBS5	6.92284	8.21848	6.94229	7.79882	6.88309	6.72187
BBS7	16.6788	16.1677	17.4638	15.512	15.4407	17.2896
BBS9	9.15127	10.0122	9.57701	9.78489	8.75587	9.36267
BBX	20.5545	21.5714	20.9339	19.0039	19.1356	18.218
BCAM	4.22875	4.47075	3.86952	4.80681	4.98667	5.02752
BCAN	0.0668251	0.154056	0.0435444	0.120901	0.199305	0.100938
BCAP29	50.3065	48.9804	54.3453	50.5941	45.4617	50.2998
BCAP31	389.934	414.587	406.796	383.917	374.634	417.972
BCAR1	89.4372	89.9834	88.694	85.2062	85.5509	83.3424
BCAR3	121.072	118.175	113.378	124.388	128.531	120.44
BCAR3-AS1	0.465793	0.383917	0.336977	0.186228	0.387784	0.538849
BCAR4	0	0	0	0	0	0
BCAS1	0.076446	0	0.0330118	0	0	0
BCAS2	56.6842	62.7152	61.5178	58.8067	54.4584	57.2797
BCAS3	7.93358	9.66437	9.96094	9.39885	8.42917	9.51695
BCAS4	18.4342	17.3892	18.9639	16.2445	20.2636	18.7173
BCAT1	31.4013	31.4983	33.2132	31.6627	32.0647	31.5041
BCAT2	19.7897	20.5738	24.1252	22.7475	25.1749	26.4908
BCCIP	77.7016	69.0534	75.6846	79.9777	74.8524	73.1009
BCDIN3D	4.06717	2.87585	3.95795	3.14813	3.2774	4.33346
BCDIN3D-AS1	0.26302	0.30318	0.235123	0.322738	0.349527	0.276436
BCHE	0.0944258	0	0.0407466	0.0376433	0	0
BCKDHA	26.8209	25.3887	25.4684	24.2086	26.2634	27.7049
BCKDHB	14.2523	16.0008	15.0813	16.2259	19.5468	18.4785
BCKDK	37.6249	40.1888	39.5474	42.3789	40.85	40.4546
BCL10	36.7374	36.2274	36.3753	36.2616	32.7558	34.8301
BCL10-AS1	0.999169	1.79009	0.86	0.925642	0.351775	1.02174
BCL11A	0.138498	0.0456777	0.0982035	0.0556454	0.123889	0.0607813
BCL11B	0.1512	0.241887	0.422022	0.300398	0.354272	0.241334
BCL2	2.02687	2.73643	1.97766	1.68393	2.49249	2.60511
BCL2A1	0.52322	0.544077	0	0.155958	0.280013	0.270821
BCL2L1	125.057	126.177	116.503	121.653	126.751	127.627
BCL2L1-AS1	0.0793477	0.118342	0.141661	0.0519113	0.116217	0.0667525
BCL2L10	0.75844	0.70602	0.177637	0.559698	0.219223	0.828462
BCL2L11	1.29753	2.32543	1.21898	1.88743	1.68608	1.6501
BCL2L12	38.4558	35.232	38.9168	43.842	37.6808	38.2835
BCL2L13	39.6392	41.7589	38.2859	35.6832	36.3344	35.9302
BCL2L14	0.127734	0	0	0	0	0
BCL2L15	0.0213776	0	0	0	0.0453968	0.0656412
BCL2L2	21.884	20.513	21.934	21.8918	22.2612	21.7525
BCL2L2-PABPN1	12.5299	11.0259	12.3462	9.7092	9.33224	10.8962
BCL3	18.7255	17.4117	17.95	16.9819	18.1335	16.5539
BCL6	40.0003	37.5157	39.8965	39.0911	36.3513	37.7275
BCL6B	0.15515	0.153651	0.106854	0.0741081	0.109975	0.0953448
BCL7A	6.60566	7.07072	7.89631	7.87094	7.03795	8.95349
BCL7B	70.3144	66.5356	66.22	63.9734	67.2581	63.983
BCL7C	108.36	110.483	119.098	125.932	114.597	114.457
BCL9	3.61089	3.62823	3.99871	3.46946	3.41397	3.44062
BCL9L	74.605	71.7404	68.132	62.7759	68.155	69.2506
BCLAF1	48.8533	51.5082	51.2339	52.6761	51.4127	51.6893
BCLAF1P2	0	0	0	0	0	0
BCLAF3	2.2614	2.37123	2.67348	2.07644	2.40975	2.17508
BCO1	0	0.567395	0.500829	0.737302	0.576789	0.601816
BCO2	0.230117	0	0.216323	0.133275	0.432679	0.0993413
BCOR	10.3781	10.285	10.7126	9.24234	10.3617	9.83689
BCORL1	5.90378	5.30867	4.97842	4.66779	5.17567	5.56453
BCORP1	0	0	0.0273196	0	0.0466651	0
BCR	10.7806	11.3282	10.4879	10.3128	10.7705	10.6267
BCRP2	0	0	0.04266	0.0787532	0.118716	0
BCRP3	0.0864901	0	0	0.0706283	0	0.258483
BCS1L	22.3134	23.7871	24.0338	24.6718	23.9486	26.2496
BCYRN1	35.865	25.5674	17.2014	19.4588	22.0736	37.0753
BDH1	2.51727	2.54383	2.72512	3.4115	3.83052	2.86361
BDH2	18.5389	21.9528	22.2442	24.4508	22.719	23.0152
BDKRB1	192.594	195.414	200.672	176.32	162.091	164.484
BDKRB2	5.94395	6.15938	5.30167	7.30354	7.05723	6.90092
BDNF	23.8416	22.1486	22.64	20.2533	20.3337	20.007
BDNF-AS	1.46535	0.871743	0.594452	1.24501	0.823881	0.829546
BDP1	0.00378079	0.000362181	1.50719e-05	0.00035437	6.98172e-08	1.12311e-07
BDP1-2	9.27622	9.60644	9.52241	9.00362	9.94679	9.14941
BEAN1	0.154219	0.236965	0.137549	0.411644	0.282472	0.209344
BEAN1-AS1	0	0	0	0	0	0
BECN1	67.2948	70.6894	70.3642	71.8886	76.6842	74.0348
BECN2	0	0	0	0	0	0
BEGAIN	0.34869	0.388526	0.192552	0.335755	0.278559	0.09717
BEND2	0	0	0	0	0	0
BEND3	1.80433	1.99888	1.84572	1.8517	1.97944	1.9509
BEND3P3	1.41537	1.5087	1.33917	1.6956	1.72394	1.5124
BEND4	0	0	0	0	0	0
BEND5	0.285161	0.408627	0	0.464686	0.277632	0.441748
BEND6	14.2538	12.1555	12.3091	21.2138	15.8175	16.1383
BEND7	1.21844	0.970043	1.30861	1.31196	1.48953	1.1407
BEND7-DT	0	0	0	0	0	0
BEST1	3.31231	3.56059	3.19039	3.61549	4.41287	3.91704
BEST2	0.115596	0	0.0499634	0.0922582	0.082253	0
BEST3	1.15657	1.63114	1.02019	1.34236	0.592153	1.17064
BEST4	0.165574	0.163865	0.238455	0.0391419	0.216847	0.212362
BET1	41.5405	43.24	41.7092	43.4975	39.3259	37.6616
BET1L	41.8505	42.7228	42.675	45.7683	45.4294	44.6591
BEX1	0.562823	0	0.661966	0.454694	0.544085	0.145809
BEX2	0.62887	0.509988	0.307931	0.556141	0.748017	0.401344
BEX3	490.354	479.856	460.894	498.584	450.384	473.292
BEX4	39.287	42.3596	42.2761	40.8174	40.8387	43.3685
BEX5	2.52277	1.72185	1.88493	2.03929	0.84499	1.35807
BFAR	51.1829	53.6069	53.9979	46.9898	52.1973	51.9401
BFSP1	1.99691	2.30881	1.73811	2.89235	1.5938	1.72363
BFSP2	0	0	0	0	0	0
BFSP2-AS1	0	0.156246	0	0	0	0
BGLAP	0	1.02105	0	1.48846	0	0
BGLT3	0	0	0	0	0	0
BGN	206.786	211.443	204.557	218.787	226.807	250.225
BHLHA15	0.10129	0.100304	0	0.0537713	0	0.0259411
BHLHA9	0	0	0	0	0	0
BHLHB9	3.13245	2.88438	3.30043	2.81089	4.37366	2.53837
BHLHE22	0	0	0	0.0268767	0	0
BHLHE22-AS1	0	0	0	0	0	0
BHLHE23	0	0	0	0	0	0
BHLHE40	60.6975	65.4833	63.0938	54.3675	49.2132	53.3448
BHLHE40-AS1	0.143393	0	0.134371	0	0.100396	0
BHLHE41	7.91771	9.975	8.0168	8.85069	8.02425	9.43486
BHMT	0	0.045367	0.0397749	0.0366012	0.0652158	0.141206
BHMT2	19.487	19.4488	20.3241	20.0528	19.4459	20.953
BICC1	20.7209	20.2858	20.1811	18.4531	19.9052	21.877
BICD1	7.99876	7.94378	9.39854	8.09381	8.50544	8.70075
BICD2	27.4233	26.1745	26.4272	26.8592	26.8283	27.8278
BICDL1	0.294239	0.0832324	0.157612	0	0.0764475	0.129264
BICDL2	0	0	0.113105	0.0465284	0	0
BICRA	4.92855	4.56095	4.82477	4.68364	5.12227	5.25489
BICRAL	4.3355	5.39552	4.75055	4.75248	5.14435	5.05709
BID	24.8435	27.6842	27.2588	27.5009	28.0779	24.0237
BIK	0	0.143785	0	0	0.104961	0.112838
BIN1	26.9974	29.7104	27.2689	29.3042	29.1006	28.6795
BIN2	0	0	0	0	0	0
BIN3	19.379	18.1238	18.0612	16.4749	20.1327	15.5457
BIN3-IT1	0	0.126783	0	0	0	0
BIRC2	53.5798	56.3762	59.8142	54.4673	53.0305	47.3154
BIRC3	6.42561	5.91046	5.59745	4.93711	4.26248	4.20064
BIRC5	73.8659	74.5099	75.7381	78.3052	79.2778	84.3252
BIRC6	15.5822	14.7947	15.1629	13.5158	13.6171	14.67
BIRC6-AS2	0.584432	0.287366	0.26206	0.476908	0	0.457857
BIRC7	0	0	0	0	0	0
BIRC8	0	0	0	0	0	0
BISPR	3.52188	3.44404	3.73971	3.53796	2.69974	4.10111
BIVM	35.7072	34.6508	35.6459	30.9606	32.7731	32.1115
BIVM-ERCC5	1.45063	1.8285	2.35547	2.19168	2.76417	2.94494
BLACAT1	0.0209898	0	0.0579443	0	0.0119294	0
BLACE	0	0	0	0	0	0
BLCAP	69.1242	69.0693	75.2237	72.9411	69.2173	71.4525
BLID	0	0.322058	0	0	0.589513	0.379804
BLK	0.0552813	0	0.0955389	0	0.0393216	0.382879
BLM	3.33254	3.00837	4.53089	3.6789	3.72722	3.68739
BLMH	27.9979	29.8187	28.9975	29.1918	30.3044	30.9731
BLNK	0.0564513	0.0042155	0.0690747	0	0.0539325	0.0232313
BLOC1S1	179.068	180.714	173.153	188.95	192.366	191.564
BLOC1S1-RDH5	3.71858	4.03132	4.77484	4.2523	4.69938	3.99132
BLOC1S2	40.7117	43.5104	40.4651	41.4169	40.2285	40.6153
BLOC1S3	10.8897	12.7909	10.2491	11.5944	10.0618	11.3357
BLOC1S4	20.6858	21.837	23.5762	21.013	20.2804	21.3311
BLOC1S5	10.2144	9.98105	10.905	8.6805	10.9472	11.3758
BLOC1S5-TXNDC5	1.11192	2.19154	0	0.689222	1.63604	0.643189
BLOC1S6	33.6178	35.2862	35.9035	35.452	35.6014	35.9251
BLVRA	67.0215	60.9921	58.9405	58.711	61.9703	59.9424
BLVRB	126.079	121.753	142.234	131.78	139.991	131.265
BLZF1	50.8996	52.0754	44.6006	42.3229	42.9325	43.8457
BMERB1	38.7724	38.1021	38.7196	44.7671	41.5398	44.7745
BMF	1.32447	1.35735	0.942414	0.794433	0.860164	0.86089
BMI1	19.3324	25.1069	25.817	23.4682	24.4421	24.9288
BMNCR	0	0	0	0	0	0
BMP1	66.061	70.5795	66.4421	69.1653	70.3859	69.3642
BMP10	0	0	0	0	0	0
BMP15	0	0	0	0	0	0
BMP2	2.74657	2.53667	1.6737	2.45672	1.66245	2.46538
BMP2K	14.7893	15.812	15.9203	17.3511	17.383	18.2144
BMP3	0.191537	0.172507	0.104712	0.152284	0.209414	0.163117
BMP4	2.53575	1.60628	1.71173	1.97666	1.24488	2.59401
BMP5	0	0	0.0355923	0	0.038726	0
BMP6	0.730959	0.633443	0.792512	0.458119	0.545531	0.492972
BMP7	0.0539225	0	0	0.0214553	0.0381997	0
BMP7-AS1	0	0	0	0	0	0
BMP8A	0.207586	0.298764	0.402539	0.195079	0.133535	0.217259
BMP8B	0.0444841	0.459168	0.0808338	0.05301	0.0498846	0.0341386
BMP8B-AS1	0.209345	0.103451	0	0.0839135	0.161354	0
BMPER	21.4042	21.3195	19.8449	20.26	22.706	20.0545
BMPR1A	18.8641	20.8763	20.826	19.448	18.6661	18.9254
BMPR1B	2.57931	2.61223	2.59492	2.69825	2.18392	2.40246
BMPR1B-DT	0	0	0	0	0	0
BMPR2	24.1762	22.7816	23.1313	21.6644	21.7689	22.3107
BMS1	31.0855	31.985	29.1183	31.2582	29.3362	31.1482
BMS1P1	1.26817	1.09401	1.4231	1.64545	1.56614	1.16036
BMS1P14	2.16364	1.21534	1.24532	2.2738	2.00104	3.4131
BMS1P17	0	0	0	0	0	0
BMS1P18	0	0	0	0	0	0
BMS1P2	1.17597	0.718761	0.834582	1.01479	1.15969	0.827747
BMS1P2-AGAP9	1.15928	0.763578	1.02324	0.922291	1.33942	0.552894
BMS1P20	7.81432	7.1601	7.50412	6.45807	6.75147	7.03603
BMS1P21	1.07978	0	0.317114	0.145299	0.130337	0.419361
BMS1P22	0.492543	0	0	0	0	0
BMS1P23	2.7736	2.82577	2.41438	3.02497	3.20616	2.49376
BMS1P4	0.493064	1.13242	1.22267	1.20305	0.810231	0.71044
BMS1P4-AGAP5	1.22642	1.00848	0.997882	0.512485	1.00595	0.68305
BMT2	7.71502	8.67823	7.44432	6.86345	7.06667	7.46957
BMX	0	0	0	0	0	0
BNC1	10.4885	10.8798	10.8925	9.67991	11.4216	10.9087
BNC2	5.35928	6.28783	6.07144	5.71877	5.68117	6.26339
BNC2-AS1	4.05319	1.13069	1.08452	0.970106	3.54966	1.38843
BNIP1	12.7283	14.7638	11.6543	11.2348	12.9741	11.4922
BNIP2	25.4368	25.1139	26.1436	26.4161	24.943	24.0101
BNIP3	120.225	134.889	128.4	128.296	117.765	124.101
BNIP3L	59.6867	66.1161	64.8576	66.3172	62.6595	66.4658
BNIP5	0	0	0	0.0282121	0	0
BNIPL	0.276586	0.134352	0.13349	0.121924	0.242353	0.245351
BOC	21.6076	17.5566	20.3064	18.8362	19.5802	18.6625
BOD1	48.3468	50.3363	52.5877	51.2121	54.775	51.7917
BOD1L1	9.36222	8.99751	9.00295	9.1791	9.87452	8.82274
BOD1L2	0	0	0	0	0	0
BOK	34.0819	33.0615	32.3987	33.6779	35.8993	31.0709
BOK-AS1	0.170599	0.258651	0	0	0	0
BOLA1	15.293	12.1909	12.9752	17.6171	21.0304	12.7079
BOLA2	208.048	220.501	208.056	241.88	225.089	182.554
BOLA2-SMG1P6	22.2515	21.7468	20.2466	23.4078	18.2102	21.6649
BOLA2B	25.1629	1.88866	27.0364	11.5958	43.4766	49.8259
BOLA3	138.315	145.139	138.918	149.76	144.911	126.024
BOLA3-DT	3.48928	3.29289	3.50125	4.88481	3.4946	4.59009
BOLL	0.161897	0	0.0738831	0	0	0
BOP1	36.3431	35.2827	36.0797	41.0422	38.7287	38.9075
BORA	7.73236	10.1594	10.3697	9.18132	7.51713	8.52266
BORCS5	2.34817	2.07245	3.39307	3.63343	3.06285	2.83875
BORCS6	12.3886	12.7658	9.72017	10.5599	11.6578	9.93553
BORCS7	18.0217	20.4322	22.47	22.301	21.7982	23.3795
BORCS7-ASMT	3.06212	2.96681	2.49174	3.57732	4.32478	2.48278
BORCS8	27.1545	27.1451	29.9233	28.4358	33.6889	26.8282
BORCS8-MEF2B	2.13354	3.48954	5.09305	4.66679	3.198	3.07963
BPESC1	0.0311156	0	0	0	0	0
BPGM	24.5282	24.5841	25.314	25.1324	20.5498	24.1703
BPHL	11.8573	11.6657	10.3209	13.0569	14.8005	13.859
BPI	0.091723	0.198147	0	0	0	0
BPIFA1	0	0	0	0	0	0
BPIFA2	0	0	0	0	0	0
BPIFA3	0	0	0	0	0	0
BPIFA4P	0	0	0	0	0	0
BPIFB1	0	0	0	0	0	0
BPIFB2	0	0	0	0	0	0
BPIFB3	0	0	0	0	0	0
BPIFB4	0	0	0	0	0	0
BPIFB6	0	0	0	0	0	0
BPIFC	0.106505	0	0	0	0	0
BPNT1	17.0058	17.2023	15.087	16.2449	15.8021	16.8795
BPNT2	96.7245	91.6639	86.442	86.7873	83.639	83.9999
BPTF	13.4685	12.5517	12.2922	11.4591	13.3603	12.417
BPY2	0	0	0	0	0	0
BPY2B	0	0	0	0	0	0
BPY2C	0	0	0	0	0	0
BRAF	7.3413	7.508	6.57753	6.80493	6.94135	7.95538
BRAP	12.7346	14.0792	13.7098	13.0824	12.2103	12.682
BRAT1	23.3631	24.4066	24.2374	24.5517	25.1151	25.6969
BRCA1	9.99646	10.4999	10.8769	10.9258	9.75868	10.0166
BRCA2	3.50721	3.33782	3.66475	3.26287	3.69905	3.42862
BRCC3	21.6014	18.5097	20.1531	21.5206	21.1532	19.3187
BRD1	13.2097	14.124	14.5979	14.7259	15.2552	15.2767
BRD2	101.34	103.084	103.56	99.422	102.332	96.6244
BRD3	10.928	11.5715	10.5335	11.2532	11.4261	13.0361
BRD3OS	8.98585	8.33722	9.31531	9.35598	10.5153	9.29789
BRD4	31.0748	29.404	29.4261	27.5962	29.7484	34.7361
BRD7	33.3202	36.4262	33.3079	34.0286	32.874	32.5638
BRD7P3	0.0457457	0.271712	0.157886	0.0364685	0.129978	0.0703577
BRD8	23.5883	21.3465	22.4731	23.9311	22.6007	21.7092
BRD9	24.6784	22.3396	26.0538	28.0517	26.5449	31.4553
BRDT	0	0	0	0	0	0
BRDTP1	0	0	0	0	0	0
BRF1	15.412	16.2153	16.9909	16.8087	17.2645	15.5866
BRF2	8.10968	9.93223	8.91805	8.41105	7.19637	7.97949
BRI3	1065.25	1069.2	1063.87	1010.51	1016.05	1038.17
BRI3BP	9.06807	11.0624	10.4697	10.4497	9.91259	9.75935
BRICD5	2.63129	1.78454	0.984013	3.09052	3.722	2.63029
BRINP1	0.139266	0.172383	0.0899722	0.055454	0.172847	0.240772
BRINP2	0.158569	0.157056	0.0227356	0.25236	0.131045	0.101471
BRINP3	0	0	0.0636442	0	0	0.0283812
BRINP3-DT	0	0	0	0	0	0
[truncated: 41,584 more rows]

## Sheet: S5 DE Genes Hsap Up
gene	baseMean	log2FoldChange	lfcSE	pvalue	padj	meanExpression
ALDH1A3	2705.96	-1.18526	0.0806754	3.34978e-50	2.17903e-46	78.4608
LEUTX_Hsap	5541.46	-18.5513	3.81325	5.30835e-45	2.30205e-41	1898.55
CA4	74.6712	-3.32277	0.311494	1.06214e-27	2.7637e-24	3.26976
PPL	108.378	-1.54233	0.201464	9.06058e-16	9.82318e-13	2.05961
CRABP2	1464.55	-0.64504	0.0876104	8.67256e-15	7.522e-12	239.186
LOC124900388	148.217	-1.1505	0.168182	3.78221e-13	1.96883e-10	9.11496
LOC728392	148.217	-1.1505	0.168182	3.78221e-13	1.96883e-10	9.11496
LRRC17	345.851	-0.86943	0.130986	1.52034e-12	7.06413e-10	9.77383
AKR1C3	222.574	-1.02955	0.160698	6.80693e-12	2.45995e-09	22.89
SLC7A14	341.965	-0.667002	0.1061	1.51487e-11	5.05345e-09	3.91808
ADGRA2	3661.41	-0.450396	0.0745289	7.58242e-11	2.34875e-08	53.3423
APCDD1	306.805	-0.616489	0.111009	1.26671e-09	2.94482e-07	8.19696
IGFBP5	1737.95	-0.500306	0.0899178	1.26756e-09	2.94482e-07	30.7037
PLAT	1497.71	-0.347859	0.0651824	5.09748e-09	1.06965e-06	41.8775
PTGES	509.417	-0.534912	0.101382	6.53327e-09	1.34917e-06	28.8048
DAPK1	170.831	-0.78593	0.164693	8.14391e-08	1.26134e-05	2.3767
SEMA3B	409.809	-0.493629	0.112237	4.98914e-07	6.55644e-05	14.5478
ADAM33	589.678	-0.416772	0.0979467	9.9527e-07	0.000119893	20.0744
CCL26	79.0665	-0.896306	0.217332	1.62509e-06	0.000182263	25.7726
RARRES2	180.512	-0.684502	0.16841	1.9948e-06	0.00021627	45.6152
WBP1	512.133	-0.378455	0.0994136	6.474e-06	0.000610339	48.9292
HSD17B14	41.3628	-1.11945	0.316448	1.64618e-05	0.001409	5.64445
ABAT	218.086	-0.507735	0.147863	2.37106e-05	0.0018809	4.81939
DPT	278.218	-0.422224	0.125342	3.17706e-05	0.0023485	19.3916
ASPN	105.35	-0.683331	0.228852	9.90024e-05	0.00616278	4.30296
LOXL4	602.975	-0.340539	0.112434	0.000103857	0.00634356	17.5607
PECR	121.429	-0.637474	0.220133	0.000128304	0.00758742	9.88433
CLDN7	153.957	-0.467968	0.161442	0.000143302	0.00839804	11.8778
CLIC3	134.169	-0.568025	0.201085	0.000168813	0.00944514	21.1491
ACTC1	1943.06	-0.460813	0.164249	0.000181038	0.00973572	164.065
ASB3	250.045	-0.472848	0.170867	0.000205231	0.0107231	11.1143
KRT18	304.538	-0.4214	0.152228	0.0002085	0.0108504	12.4805
UGGT2	486.608	-0.366527	0.131811	0.000211021	0.0109378	10.6137
DENND2A	276.15	-0.37904	0.140511	0.000267367	0.013226	7.57486
NMB	133.483	-0.487411	0.184891	0.000288092	0.0140905	30.8532
RABL2A	78.9645	-0.657477	0.257549	0.000340751	0.0164192	3.62191
SELENOP	135.031	-0.433751	0.175992	0.000455748	0.0205945	7.52637
IGFL2-AS1	57.1065	-0.730424	0.318561	0.000644505	0.0266191	3.74043
DISP1	183.573	-0.56668	0.256079	0.000746974	0.0293599	9.91619
PRSS35	482.359	-0.403721	0.177198	0.000765016	0.02971	17.6835
COL14A1	274.625	-0.331265	0.148393	0.000893054	0.0337751	3.46628
AZIN2	62.7352	-0.552537	0.267731	0.00110946	0.0396539	2.55531
BEND6	354.939	-0.338756	0.162304	0.00119633	0.0422486	15.3147
ACE	192.111	-0.340585	0.165689	0.00129209	0.0441209	4.15408
WFDC21P	202.865	-0.427333	0.219344	0.00144188	0.0478541	53.8565

## Sheet: S6 DE Genes Cjac Up
gene	baseMean	log2FoldChange	lfcSE	pvalue	padj	meanExpression
DIRAS3	1028.37	2.06215	0.0940477	5.73762e-108	7.46464e-104	77.6535
LEUTX_Cjac	6501.72	16.2178	1.33989	1.27877e-43	4.1592e-40	2256.84
AQP1	77.6288	2.37612	0.244441	1.20527e-23	2.61343e-20	4.04755
OAS1	4429.46	0.489923	0.0505396	1.72917e-23	3.21379e-20	265.275
RSAD2	8836.46	0.680193	0.0752095	7.63753e-21	1.24205e-17	209.657
PHLDB2	2353.37	0.467708	0.0528426	4.85178e-20	7.01351e-17	40.9729
SECTM1	1126.12	0.622138	0.0738674	1.57556e-18	2.0498e-15	43.5598
PLOD2	6575.81	0.374307	0.0479175	3.1888e-16	3.77148e-13	167.909
USP18	1600.78	0.455119	0.0605204	2.55305e-15	2.37251e-12	79.9685
DUSP6	2260.86	0.460387	0.0627469	1.13498e-14	9.22877e-12	54.7622
IFI27-2	4744.84	0.376714	0.0526112	4.21196e-14	3.22339e-11	1144.42
DHRS2	313.884	0.971563	0.136667	5.64193e-14	4.07786e-11	11.7055
TFPI2	3031.18	0.507922	0.0719682	8.9806e-14	6.0292e-11	106.017
POGLUT2	1543.24	0.40204	0.0569498	9.26856e-14	6.0292e-11	72.1672
SCG5	338.781	0.842352	0.120932	1.61987e-13	9.99941e-11	27.8009
CMPK2	2542.37	0.485566	0.0697128	1.69091e-13	9.99941e-11	75.0291
MX1	19267.6	0.381631	0.0554966	3.78329e-13	1.96883e-10	618.349
IER3	1773.98	0.412676	0.0620864	1.72235e-12	7.72682e-10	138.197
HERC5	935.129	0.472707	0.0717507	2.1227e-12	9.20544e-10	21.2212
IFIT1	15961.9	0.397704	0.0602987	2.23316e-12	9.37207e-10	315.168
IFIH1	2743.56	0.367352	0.0556428	2.42465e-12	9.85772e-10	64.3216
TYMP	1979.49	0.383476	0.0586124	3.43174e-12	1.35294e-09	118.779
TAP1	7060.22	0.371634	0.0576967	6.55748e-12	2.43751e-09	228.742
SAMD9	6902.76	0.335089	0.0525322	9.85842e-12	3.37521e-09	85.5273
H2AC18	1401.4	0.408216	0.069455	1.99183e-10	6.02643e-08	424.683
EGR2	70.7582	1.38777	0.237906	2.56766e-10	7.56883e-08	2.23515
OAS3	17394.7	0.332805	0.0569157	2.61797e-10	7.56883e-08	224.82
GBP1	1759.56	0.372839	0.0640105	3.10204e-10	8.41078e-08	54.587
LOC124904428	141.101	1.16	0.19971	3.10313e-10	8.41078e-08	2.78714
IL6	185.274	0.960568	0.166965	3.95725e-10	1.05069e-07	19.4145
AHR	1783.66	0.342712	0.0601664	6.87296e-10	1.75328e-07	22.9365
SLC16A4	1282.85	0.363621	0.06403	7.27661e-10	1.82055e-07	46.3077
IFI27	2361.79	0.352821	0.0629401	1.13412e-09	2.73239e-07	624.962
ISG20	593.206	0.605291	0.11091	2.23763e-09	5.1073e-07	35.7067
IL4I1	1326.84	0.513448	0.0940214	2.28123e-09	5.11704e-07	63.3553
IFITM1	23540.1	0.39532	0.0735966	4.09513e-09	9.03011e-07	4931.14
MX2	3969.24	0.406578	0.0760593	4.41379e-09	9.41367e-07	103.23
TAP2	2801.89	0.331043	0.0641886	1.23056e-08	2.29247e-06	78.9974
DUSP4	1195.95	0.34678	0.0688104	2.10373e-08	3.61793e-06	19.4767
TAP2-2	1440.25	0.336408	0.0667813	2.60343e-08	4.3424e-06	22.7731
DDIT4L	936.707	0.428217	0.0856199	2.78787e-08	4.59116e-06	40.2703
IFI44L	4138.1	0.352656	0.0745634	1.20209e-07	1.81851e-05	68.5642
SLC15A3	1593.2	0.387092	0.0826856	1.41499e-07	2.09193e-05	54.4996
TLR3	454.964	0.444908	0.096967	2.13939e-07	3.12736e-05	6.54512
SAMD9L	2987.85	0.322493	0.0702386	2.38806e-07	3.41413e-05	37.9192
ANGPTL1	339.89	0.625962	0.138939	2.87455e-07	4.06499e-05	12.1184
SPRY2	1297.28	0.387329	0.0857484	3.00392e-07	4.20226e-05	52.4222
ICAM1	686.858	0.358502	0.0801115	3.84175e-07	5.26118e-05	19.1649
HCP5	382.673	0.500536	0.115048	6.06442e-07	7.88981e-05	12.268
ERAP2	290.344	0.490616	0.11514	8.84689e-07	0.000110671	4.71642
GREM2	875.03	0.383685	0.0900716	9.72567e-07	0.000118253	19.8056
SERPINB2	539.327	0.510759	0.12448	1.76483e-06	0.000193725	23.4999
GFPT2	469.672	0.418047	0.102596	2.09081e-06	0.00022115	13.9091
TNFSF13B	224.662	0.623949	0.154965	2.41153e-06	0.000253016	8.15846
CXCL8	389.25	0.529823	0.15154	1.89896e-05	0.00158368	21.1706
CTSS	1417.59	0.416483	0.119015	1.96396e-05	0.00161716	30.4557
CEACAM1	130.538	0.636379	0.185639	2.32143e-05	0.00185287	3.99032
BIRC3	434.74	0.374383	0.11304	3.92215e-05	0.00277322	5.22229
SNORA109	1727.4	0.35261	0.114587	9.11851e-05	0.00573101	4209.26
LOC105377845	67.4519	0.805305	0.28172	0.000147768	0.0084785	3.23282
TRPA1	364.209	0.424676	0.147071	0.000150778	0.0086036	6.44919
IRAK2	483.679	0.337355	0.117829	0.000170284	0.00944514	12.0723
GLDC	103.109	0.633073	0.241879	0.000287416	0.0140905	2.28529
CXCL16	192.394	0.431756	0.166809	0.000344738	0.01655	8.34548
ADAMTS4	555.655	0.375883	0.152842	0.000486734	0.0216007	11.8391
RASGRF2	457.549	0.32288	0.130901	0.000527464	0.0229717	6.35646
SIGLEC15	211.914	0.381508	0.162496	0.000652505	0.0267795	6.39068
C15orf48	125.587	0.471224	0.203935	0.000663317	0.0271376	24.1029
FCRLA	78.6511	0.567989	0.254369	0.000753517	0.0294392	3.89737

## Sheet: S7 GO Cjac Up
GO biological process complete	Number of genes in list	Expected number of genes in list	Over or underrepresented	Fold enrichment	p-value	FDR-corrected p-value
defense response to symbiont (GO:0140546)	15	0.78	+	19.3	2.49e-15	1.95e-11
defense response to virus (GO:0051607)	15	0.77	+	19.38	2.36e-15	3.7e-11
immune response (GO:0006955)	27	4.96	+	5.44	5.34e-14	2.79e-10
response to virus (GO:0009615)	15	1.09	+	13.73	2.87e-13	9e-10
response to cytokine (GO:0034097)	20	2.47	+	8.09	2.43e-13	9.53e-10
response to external biotic stimulus (GO:0043207)	24	4.38	+	5.48	2.03e-12	4.56e-09
response to other organism (GO:0051707)	24	4.37	+	5.49	1.95e-12	5.09e-09
biological process involved in interspecies interaction between organisms (GO:0044419)	25	4.9	+	5.1	2.79e-12	5.47e-09
response to biotic stimulus (GO:0009607)	24	4.52	+	5.31	3.95e-12	6.19e-09
cellular response to cytokine stimulus (GO:0071345)	18	2.18	+	8.24	3.68e-12	6.41e-09
response to stimulus (GO:0050896)	52	25.12	+	2.07	5.32e-12	7.58e-09
regulation of viral genome replication (GO:0045069)	9	0.27	+	33.81	1.33e-11	1.74e-08
negative regulation of viral genome replication (GO:0045071)	8	0.17	+	45.87	2.08e-11	2.51e-08
response to organic substance (GO:0010033)	30	8.27	+	3.63	3.88e-11	4.35e-08
immune system process (GO:0002376)	28	7.43	+	3.77	1.05e-10	1.1e-07
defense response to other organism (GO:0098542)	19	3.27	+	5.81	2.92e-10	2.86e-07
cellular response to organic substance (GO:0071310)	25	6.2	+	4.03	4.19e-10	3.87e-07
regulation of viral life cycle (GO:1903900)	9	0.43	+	20.71	7.94e-10	6.92e-07
negative regulation of viral process (GO:0048525)	8	0.29	+	27.52	8.97e-10	7.03e-07
response to external stimulus (GO:0009605)	27	7.55	+	3.57	8.8e-10	7.27e-07
defense response (GO:0006952)	21	4.52	+	4.64	1.49e-09	1.11e-06
regulation of immune response (GO:0050776)	17	2.86	+	5.94	2.27e-09	1.62e-06
regulation of viral process (GO:0050792)	9	0.5	+	17.93	2.65e-09	1.8e-06
cellular response to chemical stimulus (GO:0070887)	27	8	+	3.37	3.15e-09	2.06e-06
cytokine-mediated signaling pathway (GO:0019221)	11	1.12	+	9.82	1.71e-08	1.07e-05
innate immune response (GO:0045087)	15	2.55	+	5.89	2.68e-08	1.62e-05
response to chemical (GO:0042221)	32	12.42	+	2.58	3.8e-08	2.21e-05
response to stress (GO:0006950)	29	10.61	+	2.73	7.18e-08	4.02e-05
regulation of immune system process (GO:0002682)	19	4.65	+	4.09	8.6e-08	4.65e-05
regulation of response to stimulus (GO:0048583)	31	12.34	+	2.51	1.35e-07	7.05e-05
antigen processing and presentation of endogenous peptide antigen via MHC class I (GO:0019885)	4	0.05	+	76.9	4.53e-07	0.000222
regulation of T cell mediated immunity (GO:0002709)	6	0.27	+	22.03	4.44e-07	0.000225
antigen processing and presentation (GO:0019882)	6	0.29	+	20.43	6.77e-07	0.000312
antigen processing and presentation of endogenous peptide antigen (GO:0002483)	4	0.06	+	68.8	6.67e-07	0.000317
peptide transport (GO:0015833)	6	0.3	+	20.01	7.59e-07	0.00034
pattern recognition receptor signaling pathway (GO:0002221)	6	0.3	+	19.81	8.03e-07	0.00035
response to type I interferon (GO:0034340)	5	0.16	+	31.42	8.33e-07	0.000353
regulation of leukocyte mediated immunity (GO:0002703)	8	0.74	+	10.85	8.72e-07	0.00036
negative regulation of response to tumor cell (GO:0002835)	3	0.01	+	> 100	9.39e-07	0.000368
negative regulation of immune response to tumor cell (GO:0002838)	3	0.01	+	> 100	9.39e-07	0.000377
negative regulation of response to biotic stimulus (GO:0002832)	6	0.35	+	17.2	1.76e-06	0.000657
regulation of adaptive immune response based on somatic recombination of immune receptors built from immunoglobulin superfamily domains (GO:0002822)	7	0.56	+	12.57	1.73e-06	0.00066
antigen processing and presentation of peptide antigen (GO:0048002)	5	0.19	+	26.36	1.88e-06	0.000669
regulation of response to biotic stimulus (GO:0002831)	9	1.11	+	8.08	1.86e-06	0.000678
antigen processing and presentation of endogenous antigen (GO:0019883)	4	0.08	+	50.28	2.03e-06	0.000707
regulation of adaptive immune response (GO:0002819)	7	0.61	+	11.55	2.96e-06	0.00101
antigen processing and presentation of peptide antigen via MHC class I (GO:0002474)	4	0.09	+	43.57	3.4e-06	0.00114
cellular response to stimulus (GO:0051716)	38	20.1	+	1.89	4.31e-06	0.00141
negative regulation of response to stimulus (GO:0048585)	17	4.96	+	3.43	5.32e-06	0.0017
amide transport (GO:0042886)	6	0.43	+	13.81	5.94e-06	0.00186
cellular response to virus (GO:0098586)	5	0.27	+	18.57	9.5e-06	0.00292
positive regulation of interferon-beta production (GO:0032728)	4	0.13	+	31.88	1.07e-05	0.00322
regulation of response to cytokine stimulus (GO:0060759)	6	0.5	+	12.03	1.27e-05	0.00375
cellular response to type I interferon (GO:0071357)	4	0.13	+	29.71	1.38e-05	0.00402
positive regulation of tumor necrosis factor production (GO:0032760)	5	0.31	+	16.18	1.8e-05	0.00503
response to bacterium (GO:0009617)	11	2.31	+	4.77	1.78e-05	0.00507
regulation of lymphocyte mediated immunity (GO:0002706)	6	0.54	+	11.02	2.06e-05	0.00565
positive regulation of tumor necrosis factor superfamily cytokine production (GO:1903557)	5	0.32	+	15.56	2.15e-05	0.00581
regulation of immune effector process (GO:0002697)	8	1.18	+	6.77	2.53e-05	0.00673
negative regulation of immune response (GO:0050777)	6	0.58	+	10.43	2.77e-05	0.00724
regulation of response to external stimulus (GO:0032101)	12	2.98	+	4.03	3.64e-05	0.00936
regulation of interferon-beta production (GO:0032648)	4	0.18	+	22.54	3.84e-05	0.00971
cellular response to exogenous dsRNA (GO:0071360)	3	0.06	+	51.6	4e-05	0.00979
toll-like receptor signaling pathway (GO:0002224)	4	0.18	+	22.16	4.09e-05	0.00987
negative regulation of type I interferon-mediated signaling pathway (GO:0060339)	3	0.06	+	51.6	4e-05	0.00995
regulation of immune response to tumor cell (GO:0002837)	3	0.06	+	46.69	5.23e-05	0.0122
positive regulation of type I interferon production (GO:0032481)	4	0.19	+	20.75	5.22e-05	0.0124
negative regulation of T cell mediated immune response to tumor cell (GO:0002841)	2	0.01	+	> 100	5.47e-05	0.0126
negative regulation of immune system process (GO:0002683)	8	1.33	+	6.02	5.71e-05	0.013
regulation of response to tumor cell (GO:0002834)	3	0.07	+	44.56	5.93e-05	0.0131
antiviral innate immune response (GO:0140374)	3	0.07	+	44.56	5.93e-05	0.0133
response to interferon-alpha (GO:0035455)	3	0.07	+	42.63	6.69e-05	0.0146
negative regulation of biological process (GO:0048519)	31	16.26	+	1.91	7.11e-05	0.0153
cellular response to dsRNA (GO:0071359)	3	0.07	+	40.85	7.51e-05	0.0157
negative regulation of chemokine production (GO:0032682)	3	0.07	+	40.85	7.51e-05	0.0159
positive regulation of chemokine production (GO:0032722)	4	0.22	+	18.41	8.12e-05	0.0168
negative regulation of ERK1 and ERK2 cascade (GO:0070373)	4	0.22	+	18.16	8.56e-05	0.0174
negative regulation of IP-10 production (GO:0071659)	2	0.01	+	> 100	9.1e-05	0.0183
negative regulation of cytokine-mediated signaling pathway (GO:0001960)	4	0.23	+	17.43	9.95e-05	0.0195
negative regulation of signal transduction (GO:0009968)	13	3.85	+	3.38	9.89e-05	0.0196
regulation of cell communication (GO:0010646)	23	10.31	+	2.23	0.000105	0.0198
negative regulation of T cell mediated immunity (GO:0002710)	3	0.08	+	36.31	0.000104	0.02
negative regulation of innate immune response (GO:0045824)	4	0.23	+	17.2	0.000105	0.02
regulation of signaling (GO:0023051)	23	10.35	+	2.22	0.00011	0.0205
regulation of cytokine-mediated signaling pathway (GO:0001959)	5	0.47	+	10.75	0.000117	0.0216
negative regulation of response to cytokine stimulus (GO:0060761)	4	0.24	+	16.55	0.000121	0.022
MDA-5 signaling pathway (GO:0039530)	2	0.01	+	> 100	0.000136	0.0237
cytosol to endoplasmic reticulum transport (GO:0046967)	2	0.01	+	> 100	0.000136	0.024
negative regulation of chemokine (C-X-C motif) ligand 2 production (GO:2000342)	2	0.01	+	> 100	0.000136	0.0243
signal transduction (GO:0007165)	29	14.95	+	1.94	0.000142	0.0245
regulation of IP-10 production (GO:0071658)	2	0.01	+	> 100	0.000136	0.0246
regulation of defense response (GO:0031347)	9	1.96	+	4.58	0.00015	0.0256
regulation of tumor necrosis factor production (GO:0032680)	5	0.5	+	10.02	0.000161	0.0272
response to interferon-beta (GO:0035456)	3	0.1	+	29.71	0.00018	0.03
adaptive immune response (GO:0002250)	9	2.02	+	4.46	0.000182	0.0301
regulation of tumor necrosis factor superfamily cytokine production (GO:1903555)	5	0.51	+	9.73	0.000185	0.0302
regulation of type III interferon production (GO:0034344)	2	0.02	+	> 100	0.00019	0.0308
negative regulation of cell communication (GO:0010648)	13	4.15	+	3.13	0.00021	0.0337
cellular response to leukemia inhibitory factor (GO:1990830)	4	0.28	+	14.06	0.00022	0.0345
negative regulation of signaling (GO:0023057)	13	4.17	+	3.12	0.00022	0.0348
response to leukemia inhibitory factor (GO:1990823)	4	0.29	+	13.91	0.000229	0.0356
regulation of chemokine production (GO:0032642)	4	0.29	+	13.76	0.000238	0.0366
detection of virus (GO:0009597)	2	0.02	+	> 100	0.000253	0.0386
regulation of angiogenesis (GO:0045765)	6	0.88	+	6.81	0.000272	0.041
regulation of vasculature development (GO:1901342)	6	0.89	+	6.72	0.000292	0.0437
antigen processing and presentation of exogenous peptide antigen (GO:0002478)	3	0.12	+	24.51	0.000306	0.0448
regulation of type I interferon-mediated signaling pathway (GO:0060338)	3	0.12	+	24.51	0.000306	0.0453
regulation of type I interferon production (GO:0032479)	4	0.32	+	12.69	0.000321	0.0466
interleukin-27-mediated signaling pathway (GO:0070106)	2	0.02	+	93.37	0.000325	0.0468
response to organic cyclic compound (GO:0014070)	10	2.69	+	3.72	0.000334	0.0472
regulation of pattern recognition receptor signaling pathway (GO:0062207)	4	0.32	+	12.57	0.000332	0.0474
type I interferon signaling pathway (GO:0060337)	3	0.13	+	23.34	0.00035	0.0491
regulation of ERK1 and ERK2 cascade (GO:0070372)	6	0.93	+	6.47	0.000355	0.0492

## Sheet: S8 GO Hsap Up
GO biological process complete	Number of genes in list	Expected number of genes in list	Over or underrepresented	Fold enrichment	p-value	FDR-corrected p-value
diterpenoid metabolic process (GO:0016101)	5	0.18	+	27.23	1.38e-06	0.0217
terpenoid metabolic process (GO:0006721)	5	0.21	+	24.27	2.38e-06	0.0187
isoprenoid metabolic process (GO:0006720)	5	0.25	+	20.26	5.57e-06	0.0291

## Sheet: S9 DE genes log TPM in embryo
	ALDH1A3	CA4	PPL	CRABP2	LOC124900388	LOC728392	LRRC17	AKR1C3	SLC7A14	ADGRA2	APCDD1	IGFBP5	PLAT	PTGES	DAPK1	SEMA3B	ADAM33	CCL26	RARRES2	WBP1	DIRAS3	AQP1	OAS1	RSAD2	PHLDB2	SECTM1	PLOD2	USP18	DUSP6	IFI27-2	DHRS2	TFPI2	POGLUT2	SCG5	CMPK2	MX1	IER3	HERC5	IFIT1	IFIH1
Oocyte	0	0.386545	1.56575	0.314401	0.0137725	0.0137725	9.41161	8.00243	0.375488	0	0.118253	0.535682	0.599091	0.0817391	1.19328	1.12462	0.0104418	0.192779	6.64665	1.06964	7.05805	0	0	0	2.00756	0	4.47604	2.52501	2.96411	1.97412	0.610156	0	5.40953	0	0.366342	0.138402	0.605552	1.9267	0.00919628	0.00818662
Zygote	0.0148426	0.941048	3.75495	0.121225	0.233915	0.233915	7.42152	6.68966	0.27447	0.106399	0.0487381	0.424935	0.252111	0.10719	0.654061	1.46232	0.0245958	0.0910945	6.54897	1.5802	6.85417	0	3.34e-07	0	2.22997	0	4.38295	3.1898	1.06803	1.08126	0.558159	0.294521	3.46864	0	0.212248	0.110261	0.263284	3.22833	0.0088867	0.0108936
2-cell	0.0155365	0.678096	3.61453	0.484839	0.034713	0.034713	7.25979	7.0138	0.288632	0.183366	0.0156563	0.225467	0.344898	0.181847	0.350943	0.816875	0.0352561	0	6.41527	1.06241	6.16305	0.0207037	7.9e-08	0	2.3558	0.0294187	2.64259	2.39994	0.985313	1.2576	0.63632	0.00555897	2.65892	0	0.0229138	0.265532	0.0989497	2.52759	0.065984	0.0114036
4-cell	0	0.287312	4.66944	0.747628	0	0	6.95982	8.67767	0.0488015	0.0751658	0.0268409	0.850615	1.32052	0.169583	1.43654	0.352359	0.0311032	1.15701	7.49156	1.53619	7.33986	0.0225043	2.68e-08	0	2.78339	0.381744	1.54441	3.84935	1.79112	0.19982	1.87669	0.232518	3.5159	0.0543549	0.95695	0.641944	4.27698	2.89127	0.0436063	0
8-cell	0.00155576	0.286319	2.57752	1.76746	0.0969381	0.0969381	4.09939	7.83578	0.164659	0.0191852	0.0638214	0.0735197	0.394671	0.761507	0.479523	0.24199	0.0730902	1.28684	6.57708	3.78749	3.65218	0	4.26e-07	0	1.1092	0	1.23563	0.348479	2.45566	0	0.45293	3.08876	1.98837	0.448136	0	0.728744	7.79364	3.75143	0.191205	0
Morula	0.259971	0.429398	0.117237	1.7743	1.4648	1.4648	1.68526	5.6838	0.0872941	0.0332239	0.0909306	0.204345	0	2.91112	0.785971	0.663308	0.601662	3.75849	5.29212	4.2172	2.7317	0	1.38e-07	0	1.45136	0	0.369465	1.10387	1.50673	0	0.739318	2.15425	2.23051	0.0339467	0	0.506355	9.049	4.15748	0.0502903	0.294623
Blastocyst	0.545105	2.3593	0.0757832	0.579928	0.151305	0.151305	0.0327456	0.0251109	0.0323909	0.0013438	0.0132137	0.0468363	0.00329181	8.13979	2.94334	0.0313771	0.0430613	1.99786	0.34632	3.42503	0.651792	0	0.0677356	0	0.714065	0	2.04045	0.838477	4.96707	2.45348	0.0297384	0.312005	1.08841	0.248978	0	4.79468	3.69361	2.08142	0.00277401	0
